# Supplementary material for: BubbleTree: an intuitive visualization to elucidate tumoral aneuploidy and clonality using next generation sequencing data
Source: Nucleic Acids Res. 2015 Nov 17;44(4):e38. doi: 10.1093/nar/gkv1102 (PMC4770205; doi:10.1093/nar/gkv1102)
Supplement: SUPPLEMENTARY DATA [file supp_gkv1102_nar-02609-met-n-2015-File015.xlsx]

## Sheet: Summary
Supplementary Table S1. Summary of the predictions of the automated BubbleTree approach
Sample	Purity	Prevalences	Tumor ploidy
sam2	1	1	1.8
sam3	0.815	0.815, 0.2	1.8
sam4	0.6	0.6	1.8
sam5	0.406	0.406	1.8
sam6	0.247	0.247	1.8
sam7	0.896	0.896, 0.45	1.8
sam8	0.896	0.896, 0.444	1.8
sam9	0.453	0.453	1.8
sam10	0.615	0.615	1.8
sam11	0.893	0.893, 0.6, 0.3	1.8
sam12	0.672	0.672, 0.31	1.8
sam13	0.895	0.895, 0.45	1.8
sam14	0.73	0.73	3
sam15	0.696	0.696	4
TCGA-06-0137-01A-01D-1490-08	0.85	0.85	2
TCGA-06-0145-01A-01D-1490-08	0.779	0.779, 0.2	2.1
TCGA-06-0145-01A-01W-0224-08	0.727	0.727, 0.4, 0.221	2.1
TCGA-06-0171-01A-02D-1491-08	0.626	0.626, 0.451, 0.213	1.9
TCGA-06-0174-01A-01D-1491-08	0.84	0.84, 0.49, 0.232	2
TCGA-06-0185-01A-01D-1491-08	0.837	0.837, 0.366, 0.2	2
TCGA-06-0188-01A-01D-1491-08	0.797	0.797, 0.61, 0.374, 0.23	2
TCGA-06-0188-01A-01W-0254-08	0.758	0.758, 0.65, 0.509, 0.386, 0.232	2
TCGA-06-0214-01A-02D-1491-08	0.671	0.671, 0.488, 0.219	2
TCGA-06-0219-01A-01D-1491-08	0.647	0.647, 0.209	2
TCGA-06-2557-01A-01D-1494-08	0.704	0.704, 0.221	2
TCGA-13-1500-01A-01D-0472-01	0.769	0.769, 0.401, 0.205	1.8
TCGA-29-1768-01A-01W-0633-09	0.557	0.557, 0.487, 0.37, 0.224	1.9
TCGA-56-1622-01A-01D-1521-08	0.881	0.881, 0.722, 0.403	3.1
TCGA-56-1622-01A-01W-0782-08	0.891	0.891, 0.73, 0.659, 0.338	3.1
TCGA-A2-A0EU-01A-22W-A071-09	0.802	0.802, 0.61, 0.482, 0.359	1.7
TCGA-AO-A0JF-01A-11W-A071-09	0.59	0.59, 0.389	2.1
TCGA-AO-A0JJ-01A-11W-A071-09	0.506	0.506	2.1
TCGA-BH-A0W5-01A-11D-A10G-09	0.71	0.71, 0.259	2
lung.wgs	0.744	0.744, 0.378, 0.203	1.9
ovary.wgs	0.3	0.3	1.8
lung.wes	0.74	0.74, 0.36, 0.2	1.9
ovary.wes	0.2	0.2	2
HCC4.Primary.Tumor	0.756	0.756	2
HCC4.Recurrent.Tumor	0.858	0.858, 0.2	2.1
HCC11.Primary.Tumor	0.799	0.799, 0.425, 0.342, 0.2	1.9
HCC11.Recurrent.Tumor	0.895	0.895, 0.427, 0.354, 0.201	2
