# Supplementary material for: BubbleTree: an intuitive visualization to elucidate tumoral aneuploidy and clonality using next generation sequencing data
Source: Nucleic Acids Res. 2015 Nov 17;44(4):e38. doi: 10.1093/nar/gkv1102 (PMC4770205; doi:10.1093/nar/gkv1102)
Supplement: SUPPLEMENTARY DATA [file supp_gkv1102_nar-02609-met-n-2015-File017.xlsx]

## Sheet: simulation
sample	total	duplicated	mapped	paired	read1	read2	properly paired	paired	singletons	diffChr	diffChr(mapQ>=5)
sam1	850675064	0	850672662	850675064	425337532	425337532	850615696	850672426	236	53418	27540
sam2	769024934	0	769022686	769024934	384512467	384512467	768970998	769022472	214	48352	25012
sam3	785348496	0	785346381	785348496	392674248	392674248	785293776	785346162	219	49380	25358
sam4	801677092	0	801674862	801677092	400838546	400838546	801621122	801674642	220	50346	25779
sam5	818029530	0	818027339	818029530	409014765	409014765	817972402	818027104	235	51598	26766
sam6	834341616	0	834339205	834341616	417170808	417170808	834283042	834338980	225	52650	27095
sam7	934924984	0	934922394	934924984	467462492	467462492	934859812	934922142	252	58730	30059
sam8	932736668	0	932734022	932736668	466368334	466368334	932671578	932733758	264	58560	30015
sam9	971245658	0	971243055	971245658	485622829	485622829	971177846	971242778	277	61188	31218
sam10	957158524	0	957155733	957158524	478579262	478579262	957091070	957155458	275	60672	31176
sam11	881217096	0	881214624	881217096	440608548	440608548	881155598	881214382	242	55296	28459
sam12	953074772	0	953072119	953074772	476537386	476537386	953007914	953071860	259	60322	30973
sam13	933281712	0	933279158	933281712	466640856	466640856	933216342	933278914	244	58892	30173
sam14	844653992	0	844651632	844653992	422326996	422326996	844594936	844651396	236	53208	27424
sam15	846147746	0	846145425	846147746	423073873	423073873	846088630	846145206	219	53466	27637

## Sheet: hcc
sample	total	duplicated	mapped	paired	read1	read2	properly paired	paired	singletons	diffChr	diffChr(mapQ>=5)
HCC11.Blood	153055328	0	152914583	153055328	76522999	76532329	148809080	152893384	21199	1935930	1880572
HCC11.Primary.Tumor	127913850	0	127809911	127913850	63953872	63959978	125505306	127794744	15167	634334	613587
HCC11.Recurrent.Tumor	155211034	0	154994998	155211034	77603359	77607675	150706612	154976608	18390	540504	513391
HCC4.Blood	139770126	0	139639514	139770126	69879738	69890388	134100516	139613988	25526	1463176	1418285
HCC4.Recurrent.Tumor	82909913	0	82846562	82909913	41454125	41455788	80572800	82838846	7716	1046638	1020400
HCC4.Primary.Tumor	127074543	0	126958964	127074543	63532621	63541922	123174220	126939736	19228	974710	944193

## Sheet: dm
sample	total	duplicated	mapped	paired	read1	read2	properly paired	paired	singletons	diffChr	diffChr(mapQ>=5)
lung.wgs	1001426366	0	999383094	1001426366	500713183	500713183	984849942	999015500	367594	4816300	4447568
lung_normal.wgs	1024535412	0	1022289634	1024535412	512267706	512267706	995326642	1021873824	415810	5387582	4935122
ovary_normal.wgs	1070267254	0	1067904945	1070267254	535133627	535133627	982682996	1067467044	437901	6821470	6156753
ovary.wgs	1036909630	0	1034602585	1036909630	518454815	518454815	1020876920	1034195372	407213	5043950	4666370
lung.wes	136734374	0	136669838	136734374	68367187	68367187	135617696	136637948	31890	623214	608819
lung_normal.wes	135906876	0	135852372	135906876	67953438	67953438	135037420	135833710	18662	403386	392827
ovary_normal.wes	136640982	0	136579762	136640982	68320491	68320491	135705614	136550470	29292	549688	536763
ovary.wes	136350822	0	136283372	136350822	68175411	68175411	135421426	136258362	25010	514112	500610

## Sheet: tcga
Sample ID	Type	TCGA Sample ID	Total read count
TCGA-06-0137-01A-01D-1490-08	Primary solid tumor	TCGA-06-0137-01A-01D-1490-08	145932214
	Blood derived normal	TCGA-06-0137-10A-01D-1490-08	150001861
TCGA-06-0145-01A-01D-1490-08	Primary solid tumor	TCGA-06-0145-01A-01D-1490-08	146400141
	Blood derived normal	TCGA-06-0145-10A-01D-1490-08	150833782
TCGA-06-0145-01A-01W-0224-08	Primary solid tumor	TCGA-06-0145-01A-01W-0224-08	104145532
	Blood derived normal	TCGA-06-0145-10A-01W-0224-08	230101243
TCGA-06-0171-01A-02D-1491-08	Primary solid tumor	TCGA-06-0171-01A-02D-1491-08	168138230
	Blood derived normal	TCGA-06-0171-10A-01D-1491-08	172363739
TCGA-06-0174-01A-01D-1491-08	Primary solid tumor	TCGA-06-0174-01A-01D-1491-08	198374702
	Blood derived normal	TCGA-06-0174-10B-01D-1491-08	389420163
TCGA-06-0185-01A-01D-1491-08	Primary solid tumor	TCGA-06-0185-01A-01D-1491-08	179504849
	Blood derived normal	TCGA-06-0185-10B-01D-1491-08	162812960
TCGA-06-0185-01A-01W-0254-08	Primary solid tumor	TCGA-06-0185-01A-01W-0254-08	34902113
	Blood derived normal	TCGA-06-0185-10B-01W-0254-08	143875359
TCGA-06-0188-01A-01D-1491-08	Primary solid tumor	TCGA-06-0188-01A-01D-1491-08	170929143
	Blood derived normal	TCGA-06-0188-10B-01D-1491-08	175711136
TCGA-06-0188-01A-01W-0254-08	Primary solid tumor	TCGA-06-0188-01A-01W-0254-08	90477640
	Blood derived normal	TCGA-06-0188-10B-01W-0254-08	98616939
TCGA-06-0214-01A-02D-1491-08	Primary solid tumor	TCGA-06-0214-01A-02D-1491-08	172489081
	Blood derived normal	TCGA-06-0214-10A-01D-1491-08	186623516
TCGA-06-0219-01A-01D-1491-08	Primary solid tumor	TCGA-06-0219-01A-01D-1491-08	178627626
	Blood derived normal	TCGA-06-0219-10A-01D-1491-08	176014208
TCGA-06-2557-01A-01D-1494-08	Primary solid tumor	TCGA-06-2557-01A-01D-1494-08	173817396
	Blood derived normal	TCGA-06-2557-10A-01D-1494-08	156389322
TCGA-13-1500-01A-01D-0472-01	Primary solid tumor	TCGA-13-1500-01A-01D-0472-01	406725589
	Blood derived normal	TCGA-13-1500-10A-01D-0472-01	230391464
TCGA-29-1768-01A-01W-0633-09	Primary solid tumor	TCGA-29-1768-01A-01W-0633-09	166138133
	Blood derived normal	TCGA-29-1768-10A-01W-0634-09	124069596
TCGA-56-1622-01A-01D-1521-08	Primary solid tumor	TCGA-56-1622-01A-01D-1521-08	190663607
	Solid tissure normal	TCGA-56-1622-11A-01D-1521-08	239169054
TCGA-56-1622-01A-01W-0782-08	Primary solid tumor	TCGA-56-1622-01A-01W-0782-08	168913826
	Solid tissure normal	TCGA-56-1622-11A-01W-0782-08	185520310
TCGA-A2-A0EU-01A-22W-A071-09	Primary solid tumor	TCGA-A2-A0EU-01A-22W-A071-09	120800367
	Blood derived normal	TCGA-A2-A0EU-10A-01W-A071-09	131100271
TCGA-AO-A0JF-01A-11W-A071-09	Primary solid tumor	TCGA-AO-A0JF-01A-11W-A071-09	144330796
	Blood derived normal	TCGA-AO-A0JF-10A-01W-A071-09	132168707
TCGA-AO-A0JJ-01A-11W-A071-09	Primary solid tumor	TCGA-AO-A0JJ-01A-11W-A071-09	129986963
	Blood derived normal	TCGA-AO-A0JJ-10A-01W-A071-09	144763235
TCGA-BH-A0W5-01A-11D-A10G-09	Primary solid tumor	TCGA-BH-A0W5-01A-11D-A10G-09	123004564
	Blood derived normal	TCGA-BH-A0W5-10A-01D-A117-09	101036973
