# Supplementary material for: BubbleTree: an intuitive visualization to elucidate tumoral aneuploidy and clonality using next generation sequencing data
Source: Nucleic Acids Res. 2015 Nov 17;44(4):e38. doi: 10.1093/nar/gkv1102 (PMC4770205; doi:10.1093/nar/gkv1102)
Supplement: SUPPLEMENTARY DATA [file supp_gkv1102_nar-02609-met-n-2015-File018.xlsx]

## Sheet: sam2
seqnames	start	end	width	strand	seg.id	num.mark	lrr	kurtosis	hds	hds.sd	het.cnt	seg.size	x	y	p	dist	lrr.pred	hds.pred	cyto	genes
chr1	3661502	7470647	3809146	*	25	3028	-8.24286		0		0	0.142064	0	0	1	0.00147628	-Inf	0	1p36.32-p36.23
chr1	11072184	17006262	5934079	*	44	4849	-8.15606		0		0	0.2275	0	0	1	0.00156782	-Inf	0	1p36.22-p36.13
chr1	35628970	40461507	4832538	*	100	3890	-8.13306		0		0	0.182506	0	0	1	0.00159302	-Inf	0	1p34.3-p34.2	MYCL1
chr1	51699914	58591218	6891305	*	143	5436	-8.16076		0		0	0.25504	0	0	1	0.00156273	-Inf	0	1p32.3-p32.2
chr1	152590760	157224428	4633669	*	462	3745	-8.16316		0		0	0.175703	0	0	1	0.00156013	-Inf	0	1q21.3-q23.1
chr1	215711909	218303110	2591202	*	703	2147	-8.33486		0		0	0.10073	0	0	1	0.00138508	-Inf	0	1q41-q41
chr1	228578529	235543913	6965385	*	757	5628	-8.21506		0		0	0.264048	0	0	1	0.001505	-Inf	0	1q42.13-q42.3
chr2	63319445	66146702	2827258	*	1085	2190	-8.19226		0		0	0.102748	0	0	1	0.00152897	-Inf	0	2p15-p14
chr2	95326171	106746735	11420565	*	1191	8937	-0.995356	-1.69937	0.5	0.00466136	87	0.419296	0	1	1	0.000720959	-1	0.5	2q11.1-q12.2
chr2	107121049	112019944	4898896	*	1195	3663	-0.994856	-0.755172	0.5	0	39	0.171856	0	1	1	0.000798718	-1	0.5	2q12.2-q13
chr2	114404267	119652683	5248417	*	1203	3930	-0.993056	-1.39048	0.5	0	44	0.184383	0	1	1	0.00107888	-1	0.5	2q14.1-q14.2
chr2	119658683	134962416	15303734	*	1205	11538	-0.996856	-1.66552	0.5	0.00370096	108	0.541326	0	1	1	0.000487842	-1	0.5	2q14.2-q21.2
chr2	134969945	144617739	9647795	*	1207	7844	-0.996556	-1.68974	0.5	0	123	0.368015	0	1	1	0.000534446	-1	0.5	2q21.2-q22.3
chr2	144624739	150796762	6172024	*	1209	4844	-0.995356	-0.910805	0.5	0.00581759	67	0.227265	0	1	1	0.000720959	-1	0.5	2q22.3-q23.3
chr2	152561147	158224555	5663409	*	1213	4295	-0.994256	-0.722074	0.5	0	63	0.201508	0	1	1	0.000892065	-1	0.5	2q23.3-q24.1
chr2	158428655	170103905	11675251	*	1217	9435	-0.996356	-1.76665	0.5	0	115	0.44266	0	1	1	0.00056552	-1	0.5	2q24.1-q31.1
chr2	170110905	173180174	3069270	*	1219	2365	-0.995556	-1.99546	0.5	0.00828941	33	0.110958	0	1	1	0.000689862	-1	0.5	2q31.1-q31.1
chr2	178843449	181697528	2854080	*	1231	2277	-0.991356	-1.79221	0.5	0	36	0.10683	0	1	1	0.00134379	-1	0.5	2q31.2-q31.3
chr2	181705528	193132386	11426859	*	1233	8807	-0.997556	-1.66677	0.5	0	119	0.413196	0	1	1	0.000379137	-1	0.5	2q31.3-q32.3
chr2	194082739	197769647	3686909	*	1237	2851	-0.991556	-1.98214	0.5	0	30	0.13376	0	1	1	0.00131261	-1	0.5	2q32.3-q33.1
chr2	197776647	223013117	25236471	*	1239	20869	-0.998456	-1.37876	0.5	0.00444768	240	0.979107	0	1	1	0.000239451	-1	0.5	2q33.1-q36.1
chr2	223019117	243157530	20138414	*	1241	16414	-0.999556	-1.89765	0.5	0.00314416	209	0.770093	0	1	1	6.88413e-05	-1	0.5	2q36.1-q37.3
chr20	60000	7095426	7035427	*	1244	5521	-0.996756	-1.88919	0.5	0	67	0.259028	0	1	1	0.000503375	-1	0.5	20p13-p12.3
chr20	8582140	11612887	3030748	*	1248	2604	-1.00286	-1.89316	0.5	0	31	0.122171	0	1	1	0.000442206	-1	0.5	20p12.3-p12.2
chr20	12787902	18929771	6141870	*	1252	5028	-0.993556	-1.95644	0.5	0.0054711	58	0.235898	0	1	1	0.00100102	-1	0.5	20p12.1-p11.23
chr20	18935771	23405317	4469547	*	1254	3692	-0.996356	-1.66863	0.5	0	47	0.173217	0	1	1	0.00056552	-1	0.5	20p11.23-p11.21
chr20	23412317	62965515	39553199	*	1256	29962	-0.998056	-1.51263	0.5	0.00370665	346	1.40572	0	1	1	0.000301522	-1	0.5	20p11.21-q13.33
chr21	10368944	48119870	37750927	*	1261	27787	0.583544	-1.37101	0.166667	0.0766017	11212	1.30368	1	2	1	0.000659204	0.584963	0.166667	21p11.2-q22.3	RUNX1
chr22	16855597	29058026	12202430	*	1263	10096	1.00074	0.0752965	0.0172414	0.0456143	3210	0.473672	2	2	1	0.0172476	1	0	22q11.1-q12.1
chr22	29065026	49380868	20315843	*	1265	16806	0.998844	0.124773	0.0178571	0.0456203	6930	0.788484	2	2	1	0.0178715	1	0	22q12.1-q13.32	NF2
chr3	60000	197919391	197859392	*	1269	153776	0.000144091	0.000687791	0.0185185	0.0609926	55956	7.21468	1	1	1	0.0185186	0	0	3p26.3-q29	CTNNB1, FANCD2, MLH1, VHL, XPC
chr4	10000	191044229	191034230	*	1271	145826	-0.000155909	-0.0122378	0.0185185	0.0609792	53110	6.84169	1	1	1	0.0185186	0	0	4p16.3-q35.2	FGFR3, KIT, PDGFRA, FBXW7
chr5	10000	180734440	180724441	*	1272	139583	-0.000355909	-0.0118396	0.0185185	0.0603504	50061	6.54879	1	1	1	0.0185188	0	0	5p15.33-q35.3	APC
chr10	93890	38769716	38675827	*	806	31699	-0.000255909	-0.093045	0.0185185	0.0605137	10400	1.48722	1	1	1	0.0185187	0	0	10p15.3-p11.1
chr10	38877329	135523936	96646608	*	808	74425	-5.5909e-05	-0.0487013	0.0185185	0.060464	25414	3.49178	1	1	1	0.0185185	0	0	10p11.1-q26.3	FGFR2, SUFU, PTEN, RET, BMPR1A
chr11	133952	134946370	134812419	*	812	102934	-0.000355909	-0.01884	0.0185185	0.0605284	36183	4.82934	1	1	1	0.0185188	0	0	11p15.5-q25	EXT2, FANCF, MEN1, ATM, CCND1, SDHD, WT1
chr12	60000	133841793	133781794	*	813	103392	-0.000255909	-0.00714986	0.0185185	0.0609606	36798	4.85082	1	1	1	0.0185187	0	0	12p13.33-q24.33	CDK4, KRAS, MDM2
chr13	19020000	115109861	96089862	*	814	76080	0.000344091	-0.0225369	0.0185185	0.0605752	27278	3.56943	1	1	1	0.0185188	0	0	13q11-q34	ERCC5, FLT3, RB1, BRCA2
chr14	20191636	107288640	87097005	*	823	68709	0.000944091	-0.00493561	0.0185185	0.0616689	25001	3.22361	1	1	1	0.0185208	0	0	14q11.2-q32.33
chr15	20000000	102461152	82461153	*	824	65278	4.4091e-05	-1.99036	0.5	0.00276908	21509	3.06264	0	2	1	1.36677e-05	0	0.5	15q11.1-q26.3	BLM
chr16	1999970	70851339	68851370	*	830	47578	0.000744091	-0.0775937	0.0185185	0.0607766	14530	2.23221	1	1	1	0.01852	0	0	16p13.3-q22.2	CYLD, TSC2, CDH1
chr16	70876497	90197511	19321015	*	832	16729	0.000744091	-0.0105617	0.0172414	0.0623063	5542	0.784871	1	1	1	0.0172429	0	0	16q22.2-q24.3	FANCA
chr17	1	6847401	6847401	*	836	5678	-0.995956	-1.87745	0.5	0	58	0.266394	0	1	1	0.000627683	-1	0.5	17p13.3-p13.1
chr17	6855366	9514409	2659044	*	838	2230	-0.995956	-1.80981	0.5	0.00828941	33	0.104624	0	1	1	0.000627683	-1	0.5	17p13.1-p13.1	TP53
chr17	9524935	22262805	12737871	*	840	10209	-0.996156	-1.56916	0.5	0.0072924	93	0.478974	0	1	1	0.000596599	-1	0.5	17p13.1-p11.1	FLCN, MAP2K4
chr17	25263006	31213475	5950470	*	841	5033	0.581044	-1.36736	0.166667	0.0761842	1699	0.236132	1	2	1	0.0018195	0.584963	0.166667	17q11.1-q11.2	NF1
chr17	31220475	64591963	33371489	*	843	27529	0.583444	-1.35307	0.166667	0.0773993	10718	1.29157	1	2	1	0.000705655	0.584963	0.166667	17q11.2-q24.2	ERBB2, BRCA1
chr17	64598963	68540334	3941372	*	845	3315	0.583344	-1.30784	0.166667	0.0792861	1292	0.155529	1	2	1	0.000752102	0.584963	0.166667	17q24.2-q24.3
chr17	68547343	81155544	12608202	*	847	10967	0.584944	-1.39046	0.166667	0.0755885	4234	0.514537	1	2	1	8.56006e-06	0.584963	0.166667	17q24.3-q25.3
chr18	542169	7965600	7423432	*	854	5688	0.997844	-1.77733	0.25	0.0643501	2527	0.266863	1	3	1	0.0013356	1	0.25	18p11.32-p11.23
chr6	146898	170918253	170771356	*	1278	132144	0.000444091	0.0215036	0.0185185	0.0609901	47426	6.19978	1	1	1	0.018519	0	0	6p25.3-q27	FANCE
chr7	16230	49719379	49703150	*	1283	39715	0.583244	-1.36433	0.166667	0.0764546	16531	1.8633	1	2	1	0.000798546	0.584963	0.166667	7p22.3-p12.2	PMS2
chr7	49726312	56947673	7221362	*	1285	5314	0.581444	-1.37804	0.173913	0.0771283	2167	0.249316	1	2	1	0.00742832	0.584963	0.166667	7p12.2-p11.2	EGFR
chr7	63204203	66136758	2932556	*	1290	2159	0.00584409	-1.99806	0.5	0.00241174	325	0.101293	0	2	1	0.00181525	0	0.5	7q11.21-q11.21
chr7	67301225	101289526	33988302	*	1294	27437	-0.000655909	-1.99184	0.5	0.00264298	8717	1.28726	0	2	1	0.000203276	0	0.5	7q11.22-q22.1
chr7	101317267	159127921	57810655	*	1296	45817	-0.000555909	-1.99307	0.5	0.00251075	15828	2.14959	0	2	1	0.00017229	0	0.5	7q22.1-q36.3	MET, BRAF
chr8	153356	146301506	146148151	*	1300	112671	4.4091e-05	-0.0526025	0.0185185	0.0607982	40723	5.28616	1	1	1	0.0185185	0	0	8p23.3-q24.3	EXT1, MYC, NBN, WRN, RECQL4
chr9	40777	138916379	138875603	*	1302	93375	-0.000655909	-0.0196664	0.0185185	0.0607239	30360	4.38086	1	1	1	0.0185196	0	0	9p24.3-q34.3	CDKN2A, FANCC, FANCG, ABL1, JAK2, PTCH1, TSC1, XPA
chr18	8062785	12201337	4138553	*	858	3336	0.999244	-1.78578	0.25	0.0614171	1304	0.156514	1	3	1	0.000468518	1	0.25	18p11.23-p11.21
chr18	13981478	22198220	8216743	*	862	4077	1.00024	-1.76995	0.25	0.0647675	1368	0.19128	1	3	1	0.000151342	1	0.25	18p11.21-q11.2
chr18	22204220	30435406	8231187	*	864	6517	0.999444	-1.78713	0.254717	0.0639004	2905	0.305757	1	3	1	0.00472955	1	0.25	18q11.2-q12.1
chr18	30441406	38422001	7980596	*	866	6231	0.998744	-1.77231	0.25	0.0639178	2841	0.292339	1	3	1	0.000778287	1	0.25	18q12.1-q12.3
chr18	39360082	60572392	21212311	*	870	17326	0.997944	-1.77585	0.25	0.0640349	7369	0.812881	1	3	1	0.00127369	1	0.25	18q12.3-q21.33	SMAD2, SMAD4
chr18	60579392	68411808	7832417	*	872	6374	0.997444	-1.78498	0.253846	0.0628241	2689	0.299048	1	3	1	0.00415925	1	0.25	18q21.33-q22.2	BCL2
chr18	68419737	78017019	9597283	*	874	7739	1.00064	-1.76772	0.25	0.0653058	3171	0.363089	1	3	1	0.000399406	1	0.25	18q22.2-q23
chr19	236716	7303478	7066763	*	877	6321	-0.995356	-1.71176	0.5	0	54	0.296561	0	1	1	0.000720959	-1	0.5	19p13.3-p13.2	STK11
chr19	7402253	59097409	51695157	*	879	38437	-0.996556	-1.64851	0.5	0	380	1.80334	0	1	1	0.000534446	-1	0.5	19p13.2-q13.43	ERCC2
chr2	5341954	8266821	2924868	*	901	2497	-8.30326		0		0	0.117151	0	0	1	0.00141575	-Inf	0	2p25.2-p25.1
chr2	40464930	43213753	2748824	*	992	2227	-8.24286		0		0	0.104484	0	0	1	0.00147628	-Inf	0	2p22.1-p21

## Sheet: sam3
seqnames	start	end	width	strand	seg.id	num.mark	lrr	kurtosis	hds	hds.sd	het.cnt	seg.size	x	y	p	dist	lrr.pred	hds.pred	cyto	genes
chr1	712709	15759463	15046755	*	19	12495	-2.31293		0		0	0.586201	0	0	0.815319	0.00741054	-2.43689	0	1p36.33-p36.21
chr1	15766119	25157189	9391071	*	21	7924	-2.31603		0		0	0.371753	0	0	0.815319	0.00721735	-2.43689	0	1p36.21-p36.11	SDHB
chr1	25164803	42451967	17287165	*	23	13663	-2.31303		0		0	0.640997	0	0	0.815319	0.0074043	-2.43689	0	1p36.11-p34.2	MYCL1
chr1	42461473	47794446	5332974	*	25	3883	-2.30333		0		0	0.18217	0	0	0.815319	0.00801143	-2.43689	0	1p34.2-p33	MUTYH
chr1	49759215	58591218	8832004	*	33	6697	-2.31073		0		0	0.314188	0	0	0.815319	0.00754789	-2.43689	0	1p33-p32.2
chr1	61111654	64388006	3276353	*	39	2708	-2.30913		0		0	0.127045	0	0	0.815319	0.00764791	-2.43689	0	1p32.1-p31.3
chr1	73661559	77464107	3802549	*	61	2801	-2.30473		0		0	0.131408	0	0	0.815319	0.00792355	-2.43689	0	1p31.1-p31.1
chr1	77470107	80404094	2933988	*	63	2293	-2.31093		0		0	0.107576	0	0	0.815319	0.00753539	-2.43689	0	1p31.1-p31.1
chr1	90528501	94255153	3726653	*	87	2805	-2.30993		0		0	0.131596	0	0	0.815319	0.00759789	-2.43689	0	1p22.2-p22.1
chr1	97788402	103392815	5604414	*	97	4236	-2.31453		0		0	0.198731	0	0	0.815319	0.00731078	-2.43689	0	1p21.3-p21.1
chr1	149058067	163718313	14660247	*	139	11471	-2.30853		0		0	0.53816	0	0	0.815319	0.00768545	-2.43689	0	1q21.2-q23.3	SDHC
chr1	163724313	172023772	8299460	*	141	6380	-2.30473		0		0	0.299316	0	0	0.815319	0.00792355	-2.43689	0	1q23.3-q24.3
chr1	180841621	184813270	3971650	*	159	3183	-2.31703		0		0	0.14933	0	0	0.815319	0.00715512	-2.43689	0	1q25.3-q25.3
chr1	189443426	192463112	3019687	*	179	2233	-2.30883		0		0	0.104761	0	0	0.815319	0.00766668	-2.43689	0	1q31.1-q31.2
chr1	197682811	207903785	10220975	*	189	8231	-2.31143		0		0	0.386156	0	0	0.815319	0.00750416	-2.43689	0	1q31.3-q32.2
chr1	207909785	219769182	11859398	*	191	9542	-2.31303		0		0	0.447661	0	0	0.815319	0.0074043	-2.43689	0	1q32.2-q41
chr1	219785074	222652318	2867245	*	193	2275	-2.31813		0		0	0.106731	0	0	0.815319	0.00708672	-2.43689	0	1q41-q41
chr1	224190520	235543913	11353394	*	205	8963	-2.31373		0		0	0.420497	0	0	0.815319	0.00736064	-2.43689	0	1q42.11-q42.3
chr1	239792989	243127026	3334038	*	213	2705	-2.31343		0		0	0.126905	0	0	0.815319	0.00737935	-2.43689	0	1q43-q43	FH
chr2	144623739	197769647	53145909	*	373	42000	-0.73423	-1.74906	0.35	0.0804366	2099	1.97042	0	1	0.815319	0.00708408	-0.755502	0.344109	2q22.3-q33.1
chr2	197776647	243152476	45375830	*	375	37284	-0.73323	-1.76727	0.35	0.0826962	1776	1.74917	0	1	0.815319	0.00718929	-0.755502	0.344109	2q33.1-q37.3
chr20	60000	7093426	7033427	*	378	5519	-0.73913	-1.71055	0.343077	0.080478	280	0.258923	0	1	0.815319	0.00319461	-0.755502	0.344109	20p13-p12.3
chr20	7102426	11612887	4510462	*	380	3801	-0.73723	-1.63092	0.35	0.0823852	192	0.178323	0	1	0.815319	0.00678979	-0.755502	0.344109	20p12.3-p12.2
chr20	11618887	23405317	11786431	*	382	9634	-0.73433	-1.78902	0.333333	0.0811126	473	0.451977	0	1	0.815319	0.0114654	-0.755502	0.344109	20p12.2-p11.21
chr20	23414398	37400925	13986528	*	384	8592	-0.73133	-1.69894	0.35	0.079378	372	0.403092	0	1	0.815319	0.00739822	-0.755502	0.344109	20p11.21-q11.23
chr20	37414684	62965515	25550832	*	386	21359	-0.73673	-1.70279	0.35	0.0796899	962	1.00205	0	1	0.815319	0.00683651	-0.755502	0.344109	20q11.23-q13.33
chr21	10365976	48119870	37753895	*	391	27788	0.48517	-1.14557	0.145161	0.0783617	11170	1.30367	1	2	0.815319	0.00355519	0.493298	0.1448	21p11.2-q22.3	RUNX1
chr22	16847850	29059026	12211177	*	393	10098	0.84997	0.0931976	0.0128205	0.0474027	3207	0.473746	2	2	0.815319	0.0140506	0.860223	0	22q11.1-q12.1
chr22	29065026	49380868	20315843	*	395	16806	0.84767	0.0840731	0.0135135	0.047645	6929	0.78845	2	2	0.815319	0.0152342	0.860223	0	22q12.1-q13.32	NF2
chr3	60000	197913592	197853593	*	399	153770	-0.000429817	-0.0344319	0.0185185	0.0608308	56081	7.21409	1	1	1	0.018519	0	0	3p26.3-q29	CTNNB1, FANCD2, MLH1, VHL, XPC
chr4	10000	49219707	49209708	*	401	38801	0.000570183	-0.0392463	0.0185185	0.0606664	13595	1.82034	1	1	1	0.0185194	0	0	4p16.3-p11	FGFR3
chr4	49227928	191044229	141816302	*	403	107020	-0.000429817	-0.015255	0.0185185	0.0608638	39299	5.02082	1	1	1	0.018519	0	0	4p11-q35.2	KIT, PDGFRA, FBXW7
chr5	10000	180740279	180730280	*	404	139588	-0.000829817	-0.00756062	0.0172414	0.0609469	49777	6.54874	1	1	1	0.0172433	0	0	5p15.33-q35.3	APC
chr6	146898	170902166	170755269	*	410	132137	0.000270183	-0.00990452	0.0185185	0.0606789	47337	6.19918	1	1	1	0.0185187	0	0	6p25.3-q27	FANCE
chr7	16230	32388019	32371790	*	414	26141	0.48217	-1.15825	0.145161	0.0775545	10761	1.2264	1	2	0.815319	0.00485062	0.493298	0.1448	7p22.3-p14.3	PMS2
chr7	32394019	49719379	17325361	*	416	13569	0.48527	-1.1402	0.142857	0.0782964	5692	0.636587	1	2	0.815319	0.00399759	0.493298	0.1448	7p14.3-p12.2
chr10	60000	135523936	135463937	*	228	106156	7.01828e-05	0.0153548	0.0172414	0.061258	35761	4.98029	1	1	1	0.0172414	0	0	10p15.3-q26.3	FGFR2, SUFU, PTEN, RET, BMPR1A
chr11	165917	134946370	134780454	*	230	102907	0.000170183	-0.00437072	0.0185185	0.0609499	36145	4.82786	1	1	1	0.0185186	0	0	11p15.5-q25	EXT2, FANCF, MEN1, ATM, CCND1, SDHD, WT1
chr12	60000	133841793	133781794	*	231	103392	-0.000629817	-0.0343653	0.0185185	0.0608674	36704	4.85062	1	1	1	0.0185195	0	0	12p13.33-q24.33	CDK4, KRAS, MDM2
chr13	19020000	115109861	96089862	*	232	76080	0.000270183	-0.047943	0.0185185	0.0610081	27455	3.56928	1	1	1	0.0185187	0	0	13q11-q34	ERCC5, FLT3, RB1, BRCA2
chr14	20198826	107288640	87089815	*	237	68708	0.00127018	0.015603	0.0185185	0.0609711	25156	3.22342	1	1	1	0.0185227	0	0	14q11.2-q32.33
chr15	20000000	102401396	82401397	*	238	65251	0.000570183	-1.91588	0.40625	0.0599508	21560	3.06124	0	2	0.815319	0.00142061	0	0.40766	15q11.1-q26.3	BLM
chr16	1999970	90191009	88191040	*	244	64314	0.000270183	0.00669285	0.0185185	0.0609566	20106	3.01728	1	1	1	0.0185187	0	0	16p13.3-q24.3	CYLD, FANCA, TSC2, CDH1
chr17	1	9514409	9514409	*	248	7913	-0.73483	-1.7358	0.333333	0.0778229	304	0.371237	0	1	0.815319	0.0114339	-0.755502	0.344109	17p13.3-p13.1	TP53
chr17	9524935	22262805	12737871	*	250	10209	-0.73423	-1.73593	0.35	0.0815128	398	0.478953	0	1	0.815319	0.00708408	-0.755502	0.344109	17p13.1-p11.1	FLCN, MAP2K4
chr17	25263006	81155544	55892539	*	251	46862	0.48397	-1.16627	0.144444	0.0774416	17894	2.19852	1	2	0.815319	0.00407289	0.493298	0.1448	17q11.1-q25.3	ERBB2, NF1, BRCA1
chr18	542169	7965600	7423432	*	256	5688	0.84407	-1.67468	0.223404	0.0698899	2528	0.266851	1	3	0.815319	0.00911335	0.860223	0.224566	18p11.32-p11.23
chr18	8062785	12202337	4139553	*	260	3337	0.84637	-1.67672	0.225	0.0703777	1304	0.156555	1	3	0.815319	0.00777019	0.860223	0.224566	18p11.23-p11.21
chr18	13981478	60572392	46590915	*	264	34933	0.84707	-1.67883	0.223404	0.0692191	14796	1.63888	1	3	0.815319	0.00745893	0.860223	0.224566	18p11.21-q21.33	SMAD2, SMAD4
chr18	60579392	68411808	7832417	*	266	6374	0.84727	-1.68923	0.225	0.0689353	2689	0.299035	1	3	0.815319	0.00726926	0.860223	0.224566	18q21.33-q22.2	BCL2
chr18	68419737	78017019	9597283	*	268	7739	0.84757	-1.67566	0.22093	0.0700175	3172	0.363074	1	3	0.815319	0.00796712	0.860223	0.224566	18q22.2-q23
chr19	240371	7294658	7054288	*	271	6309	-0.73283	-1.74357	0.35	0.072967	248	0.295986	0	1	0.815319	0.00723231	-0.755502	0.344109	19p13.3-p13.2	STK11
chr19	7344706	57159213	49814508	*	273	36911	-0.73353	-1.74252	0.35	0.0804539	1509	1.73167	0	1	0.815319	0.00715737	-0.755502	0.344109	19p13.2-q13.43	ERCC2
chr7	49726312	56628476	6902165	*	418	5065	0.48337	-1.12272	0.14	0.0785564	2158	0.237624	1	2	0.815319	0.00645634	0.493298	0.1448	7p12.2-p11.2	EGFR
chr7	63115871	159127921	96012051	*	427	76460	0.000870183	-1.91686	0.40625	0.059713	25095	3.58711	0	2	0.815319	0.00143516	0	0.40766	7q11.21-q36.3	MET, BRAF
chr8	151356	52233492	52082137	*	429	38693	0.000270183	-0.069154	0.0172414	0.0604078	13500	1.81527	1	1	1	0.0172416	0	0	8p23.3-q11.22	WRN
chr8	52243505	119773601	67530097	*	431	52656	-0.000629817	0.0329043	0.0185185	0.0605442	19391	2.47035	1	1	1	0.0185195	0	0	8q11.22-q24.12	EXT1, NBN
chr8	119780984	132991658	13210675	*	433	10654	-0.00212982	0.0416241	0.0172414	0.0602629	4011	0.49983	1	1	1	0.017254	0	0	8q24.12-q24.22	MYC
chr8	133040574	146301506	13260933	*	435	10617	0.000670183	-0.127021	0.0666667	0.0598551	3720	0.498095	0	1	0.2	0.0462827	-0.152003	0.0555556	8q24.22-q24.3	RECQL4
chr9	40777	22756133	22715357	*	437	18170	0.00147018	0.0709751	0.0172414	0.0612971	6462	0.852442	1	1	1	0.0172474	0	0	9p24.3-p21.3	CDKN2A, JAK2
chr9	22772525	138916379	116143855	*	439	75200	-0.000229817	-0.00778063	0.0185185	0.0610805	23681	3.52799	1	1	1	0.0185187	0	0	9p21.3-q34.3	FANCC, FANCG, ABL1, PTCH1, TSC1, XPA
chr2	805254	3364812	2559559	*	279	2144	-2.31113		0		0	0.100585	0	0	0.815319	0.0075229	-2.43689	0	2p25.3-p25.3
chr2	5340954	11135105	5794152	*	289	5013	-2.31103		0		0	0.235184	0	0	0.815319	0.00752915	-2.43689	0	2p25.2-p25.1
chr2	11142105	13870400	2728296	*	291	2171	-2.31043		0		0	0.101852	0	0	0.815319	0.00756663	-2.43689	0	2p25.1-p24.3
chr2	19511647	23206287	3694641	*	301	2903	-2.31733		0		0	0.136194	0	0	0.815319	0.00713646	-2.43689	0	2p24.1-p24.1
chr2	25588395	29888859	4300465	*	309	3568	-2.31383		0		0	0.167392	0	0	0.815319	0.00735441	-2.43689	0	2p23.3-p23.2	ALK
chr2	31132579	43216473	12083895	*	313	9527	-2.30773		0		0	0.446957	0	0	0.815319	0.00773552	-2.43689	0	2p23.1-p21
chr2	45309051	48965484	3656434	*	319	2979	-2.31373		0		0	0.139759	0	0	0.815319	0.00736064	-2.43689	0	2p21-p16.3	MSH6, MSH2
chr2	48972484	53814227	4841744	*	321	3851	-2.31033		0		0	0.180669	0	0	0.815319	0.00757288	-2.43689	0	2p16.3-p16.2
chr2	63067946	66404381	3336436	*	339	2589	-2.29993		0		0	0.121462	0	0	0.815319	0.0082252	-2.43689	0	2p15-p14
chr2	66410381	71637184	5226804	*	341	4260	-2.31543		0		0	0.199857	0	0	0.815319	0.00725471	-2.43689	0	2p14-p13.2
chr2	72302068	76868607	4566540	*	345	3325	-2.30743		0		0	0.155992	0	0	0.815319	0.00775431	-2.43689	0	2p13.2-p12
chr2	79514639	83316042	3801404	*	349	3008	-2.32263		0		0	0.14112	0	0	0.815319	0.00680743	-2.43689	0	2p12-p11.2
chr2	84007811	87383337	3375527	*	353	2645	-2.30303		0		0	0.12409	0	0	0.815319	0.00803027	-2.43689	0	2p11.2-p11.2
chr2	95326171	112012523	16686353	*	365	12889	-0.73563	-1.675	0.35	0.0796973	542	0.604685	0	1	0.815319	0.00694263	-0.755502	0.344109	2q11.1-q13
chr2	114422396	144617739	30195344	*	371	23320	-0.73613	-1.76927	0.35	0.0802909	1090	1.09405	0	1	0.815319	0.00689383	-0.755502	0.344109	2q14.1-q22.3

## Sheet: sam4
seqnames	start	end	width	strand	seg.id	num.mark	lrr	kurtosis	hds	hds.sd	het.cnt	seg.size	x	y	p	dist	lrr.pred	hds.pred	cyto	genes
chr1	712709	66022611	65309903	*	9	52179	-1.31672	0.152491	0	0.0671475	71	2.45701	0	0	0.6	0.000646812	-1.32193	0	1p36.33-p31.3	MUTYH, MYCL1, SDHB
chr1	77471107	82595937	5124831	*	21	4066	-1.31932	-1.5	0.05	0.0498621	3	0.19146	0	0	0.6	0.050001	-1.32193	0	1p31.1-p31.1
chr1	88813349	94255153	5441805	*	33	4100	-1.31102	-2	0.138636	0.125351	2	0.193061	0	1	0.6	0.152841	-0.514573	0.214286	1p22.2-p22.1
chr1	94262153	105312390	11050238	*	35	8307	-1.31682	-0.886909	0.119048	0.076233	8	0.391161	0	0	0.6	0.119049	-1.32193	0	1p22.1-p21.1
chr1	105391605	114039134	8647530	*	39	6516	-1.31692	-0.867093	0.1	0.0552604	15	0.306826	0	0	0.6	0.100002	-1.32193	0	1p21.1-p13.2
chr1	115699436	121272708	5573273	*	45	4084	-1.32912	-1.02266	0.0458333	0.0714839	4	0.192308	0	0	0.6	0.045842	-1.32193	0	1p13.2-p11.2
chr1	146341088	172026806	25685719	*	55	19693	-1.31842	-1.36268	0.1	0.0656371	17	0.927306	0	0	0.6	0.100001	-1.32193	0	1q21.1-q24.3	SDHC
chr1	174818545	178282622	3464078	*	61	2726	-1.32812	-2	0.0369048	0.0185195	2	0.128362	0	0	0.6	0.0369127	-1.32193	0	1q25.1-q25.2
chr1	180842621	184814270	3971650	*	65	3183	-1.31322	-1.5523	0.0714286	0.0655209	5	0.149881	0	0	0.6	0.0714368	-1.32193	0	1q25.3-q25.3
chr1	187317706	192469706	5152001	*	69	3824	-1.31512	-1.11894	0.05	0.0356371	5	0.180065	0	0	0.6	0.0500072	-1.32193	0	1q31.1-q31.2
chr1	197682811	202825765	5142955	*	79	4264	-1.31732	-1.55102	0.05	0.03746	7	0.200784	0	0	0.6	0.0500033	-1.32193	0	1q31.3-q32.1
chr1	202851995	207902785	5050791	*	81	3947	-1.31832	-1.26766	0.1	0.0680118	6	0.185857	0	0	0.6	0.100001	-1.32193	0	1q32.1-q32.2
chr1	207909785	222515657	14605873	*	83	11719	-1.31612	-0.245548	0.075	0.0837935	12	0.551826	0	0	0.6	0.0750035	-1.32193	0	1q32.2-q41
chr1	223799497	237237322	13437826	*	93	10706	-1.31742	-1.29418	0.0871212	0.0400244	16	0.504125	0	0	0.6	0.087123	-1.32193	0	1q41-q43
chr1	239792989	243191135	3398147	*	97	2760	-1.32612	-1.09876	0.15	0.0689233	7	0.129963	0	1	0.6	0.149239	-0.514573	0.214286	1q43-q43	FH
chr1	243360540	247850187	4489648	*	99	3548	-1.31842	-1.02643	0.109524	0.0822032	4	0.167069	0	0	0.6	0.109525	-1.32193	0	1q43-q44
chr2	45309051	53814227	8505177	*	152	6836	-1.32062	-0.189366	0.0857143	0.0817724	12	0.321894	0	0	0.6	0.0857144	-1.32193	0	2p21-p16.2	MSH6, MSH2
chr2	53820227	57836035	4015809	*	154	3155	-1.31522	-1.31858	0.15	0.0798934	7	0.148563	0	1	0.6	0.148019	-0.514573	0.214286	2p16.2-p16.1
chr2	60316313	63061946	2745634	*	160	2166	-1.31962	-1.5	0.119048	0.0791943	3	0.101993	0	0	0.6	0.119048	-1.32193	0	2p16.1-p15
chr2	63067946	71637184	8569239	*	162	6854	-1.31702	-0.663188	0.0857143	0.0720506	14	0.322742	0	0	0.6	0.0857165	-1.32193	0	2p15-p13.2
chr2	71644184	83316042	11671859	*	164	8787	-1.31692	-0.575856	0.05	0.0716468	18	0.413763	0	0	0.6	0.0500039	-1.32193	0	2p13.2-p11.2
chr2	95326171	112030583	16704413	*	185	12906	-0.515521	-1.42994	0.214286	0.0923869	1370	0.607719	0	1	0.6	0.000205606	-0.514573	0.214286	2q11.1-q13
chr2	114404267	243189243	128784977	*	193	102643	-0.511921	-1.4237	0.214286	0.0931803	12580	4.83327	0	1	0.6	0.000576018	-0.514573	0.214286	2q14.1-q37.3
chr20	60000	62965515	62905516	*	194	48935	-0.512521	-1.4024	0.214286	0.0944378	5832	2.30426	0	1	0.6	0.000445612	-0.514573	0.214286	20p13-q13.33
chr21	10365976	48119870	37753895	*	199	27788	0.378679	-0.852571	0.117647	0.0764572	11109	1.30848	1	2	0.6	0.00226345	0.378512	0.115385	21p11.2-q22.3	RUNX1
chr22	16855597	29058026	12202430	*	201	10096	0.678879	0.0399288	0.0151515	0.0492379	3206	0.475402	2	2	0.6	0.0151568	0.678072	0	22q11.1-q12.1
chr22	29069587	51224240	22154654	*	203	18255	0.678279	0.0458751	0.0142857	0.0501589	7468	0.859594	2	2	0.6	0.0142861	0.678072	0	22q12.1-q13.33	NF2
chr3	60000	197910592	197850593	*	205	153767	-2.10232e-05	-0.0352041	0.0185185	0.0607399	56035	7.2406	1	1	1	0.0185185	0	0	3p26.3-q29	CTNNB1, FANCD2, MLH1, VHL, XPC
chr4	10000	191044229	191034230	*	207	145826	-0.000421023	-0.0131449	0.0172414	0.0608418	53156	6.86667	1	1	1	0.0172419	0	0	4p16.3-q35.2	FGFR3, KIT, PDGFRA, FBXW7
chr5	10000	180721767	180711768	*	208	139576	-0.000421023	-0.0150605	0.0172414	0.0603973	50015	6.57237	1	1	1	0.0172419	0	0	5p15.33-q35.3	APC
chr6	145898	170920642	170774745	*	211	132147	0.000578977	-0.0295319	0.0185185	0.0611026	47359	6.22255	1	1	1	0.0185194	0	0	6p25.3-q27	FANCE
chr7	16230	49719379	49703150	*	216	39715	0.377479	-0.862832	0.117647	0.0758062	16356	1.8701	1	2	0.6	0.00230037	0.378512	0.115385	7p22.3-p12.2	PMS2
chr10	60000	135523936	135463937	*	107	106156	7.89768e-05	-0.0302722	0.0172414	0.0610487	35868	4.99869	1	1	1	0.0172414	0	0	10p15.3-q26.3	FGFR2, SUFU, PTEN, RET, BMPR1A
chr11	173112	134946370	134773259	*	109	102899	-0.000321023	0.0163629	0.0185185	0.0608708	36228	4.84532	1	1	1	0.0185188	0	0	11p15.5-q25	EXT2, FANCF, MEN1, ATM, CCND1, SDHD, WT1
chr12	60000	133841793	133781794	*	110	103392	7.89768e-05	-0.0377614	0.0172414	0.0603832	36872	4.86853	1	1	1	0.0172414	0	0	12p13.33-q24.33	CDK4, KRAS, MDM2
chr13	19020000	115109861	96089862	*	111	76080	7.89768e-05	-0.0678895	0.0185185	0.0607305	27429	3.58246	1	1	1	0.0185185	0	0	13q11-q34	ERCC5, FLT3, RB1, BRCA2
chr14	20198826	107288640	87089815	*	116	68708	0.000778977	-0.00960359	0.0172414	0.0611709	25072	3.23533	1	1	1	0.0172431	0	0	14q11.2-q32.33
chr15	20000000	102451061	82451062	*	117	65273	-0.000221023	-1.76322	0.3	0.0797706	21481	3.07358	0	2	0.6	6.85086e-05	0	0.3	15q11.1-q26.3	BLM
chr16	1999970	90194511	88194542	*	123	64317	-2.10232e-05	-0.0081698	0.0172414	0.0604613	20230	3.02857	1	1	1	0.0172414	0	0	16p13.3-q24.3	CYLD, FANCA, TSC2, CDH1
chr17	1	22261805	22261805	*	125	18127	-0.511221	-1.41996	0.214286	0.0934426	1909	0.853566	0	1	0.6	0.000728227	-0.514573	0.214286	17p13.3-p11.1	FLCN, MAP2K4, TP53
chr17	22262805	81155544	58892740	*	126	46863	0.377579	-0.874862	0.119048	0.0757661	17730	2.20669	1	2	0.6	0.00368222	0.378512	0.115385	17p11.1-q25.3	ERBB2, NF1, BRCA1
chr18	10000	7965600	7955601	*	128	6121	0.673679	-1.53066	0.190476	0.0728499	2677	0.288226	1	3	0.6	0.00368651	0.678072	0.1875	18p11.32-p11.23
chr18	8062785	13973653	5910869	*	132	4767	0.676479	-1.52216	0.1875	0.0737629	1914	0.224469	1	3	0.6	0.000789618	0.678072	0.1875	18p11.23-p11.21
chr7	49726312	58026110	8299799	*	218	6180	0.375279	-0.876121	0.119048	0.0772543	2153	0.291005	1	2	0.6	0.00388726	0.378512	0.115385	7p12.2-p11.1	EGFR
chr7	63126802	159127921	96001120	*	221	76452	0.000678977	-1.75719	0.3	0.0804884	24929	3.59998	0	2	0.6	0.000210522	0	0.3	7q11.21-q36.3	MET, BRAF
chr8	151356	146301506	146150151	*	223	112673	-0.000121023	-0.00100079	0.0185185	0.0612383	40623	5.30556	1	1	1	0.0185186	0	0	8p23.3-q24.3	EXT1, MYC, NBN, WRN, RECQL4
chr9	40777	138916379	138875603	*	225	93375	-0.000221023	0.0162451	0.0185185	0.0613207	30350	4.39685	1	1	1	0.0185186	0	0	9p24.3-q34.3	CDKN2A, FANCC, FANCG, ABL1, JAK2, PTCH1, TSC1, XPA
chr18	13981478	60572392	46590915	*	134	34933	0.677479	-1.51187	0.190476	0.0745949	14790	1.64493	1	3	0.6	0.00299068	0.678072	0.1875	18p11.21-q21.33	SMAD2, SMAD4
chr18	60579392	68411808	7832417	*	136	6374	0.676679	-1.51695	0.1875	0.0742284	2686	0.30014	1	3	0.6	0.000690525	0.678072	0.1875	18q21.33-q22.2	BCL2
chr18	68421414	78017019	9595606	*	138	7737	0.679779	-1.49504	0.1875	0.0759919	3165	0.364321	1	3	0.6	0.000847167	0.678072	0.1875	18q22.2-q23
chr19	248293	12675623	12427331	*	141	10649	-0.509821	-1.45983	0.214286	0.0915169	926	0.501441	0	1	0.6	0.00103287	-0.514573	0.214286	19p13.3-p13.2	STK11
chr19	12686594	59118401	46431808	*	143	34144	-0.514521	-1.40555	0.214286	0.0926521	3297	1.60778	0	1	0.6	1.13161e-05	-0.514573	0.214286	19p13.2-q13.43	ERCC2
chr2	10000	11135105	11125106	*	144	9199	-1.31642	-1.44293	0.1	0.0448497	10	0.433164	0	0	0.6	0.100002	-1.32193	0	2p25.3-p25.1
chr2	11142105	16774348	5632244	*	146	4450	-1.31792	-1.18904	0.0652174	0.0394781	7	0.209542	0	0	0.6	0.0652193	-1.32193	0	2p25.1-p24.2	MYCN
chr2	16781348	23446718	6665371	*	148	5232	-1.31452	-1.5	0.0714286	0.0123718	3	0.246365	0	0	0.6	0.0714345	-1.32193	0	2p24.2-p24.1
chr2	23453718	45302051	21848334	*	150	17559	-1.31922	-0.539741	0.1	0.0666715	16	0.82682	0	0	0.6	0.100001	-1.32193	0	2p24.1-p21	ALK

## Sheet: sam5
seqnames	start	end	width	strand	seg.id	num.mark	lrr	kurtosis	hds	hds.sd	het.cnt	seg.size	x	y	p	dist	lrr.pred	hds.pred	cyto	genes
chr1	706551	67543660	66837110	*	7	53363	-0.733048	-0.0841398	0	0.063193	2473	2.50277	0	0	0.406387	0.00358603	-0.752405	0	1p36.33-p31.3	MUTYH, MYCL1, SDHB
chr1	67550660	71979550	4428891	*	9	3321	-0.728748	0.115731	0.0238095	0.0578955	178	0.155757	0	0	0.406387	0.0242107	-0.752405	0	1p31.3-p31.1
chr1	72362572	77440286	5077715	*	13	3761	-0.733548	-0.48574	0.088558	0.0639565	192	0.176394	0	1	0.406387	0.095665	-0.327699	0.127505	1p31.1-p31.1
chr1	77459076	84515490	7056415	*	15	5617	-0.732948	0.0256319	0.0238095	0.0626366	254	0.263442	0	0	0.406387	0.0240808	-0.752405	0	1p31.1-p31.1
chr1	84523771	94255153	9731383	*	17	7544	-0.732448	-0.0185196	0.01	0.0654298	392	0.353819	0	0	0.406387	0.0106618	-0.752405	0	1p31.1-p22.1
chr1	94262153	105312390	11050238	*	19	8307	-0.735248	-0.47205	0.0833333	0.062124	449	0.389605	0	1	0.406387	0.0981912	-0.327699	0.127505	1p22.1-p21.1
chr1	105392605	114038134	8645530	*	24	6514	-0.735648	-0.15409	0.0714286	0.0658225	352	0.305512	0	0	0.406387	0.0714959	-0.752405	0	1p21.1-p13.2
chr1	114046134	142829810	28783677	*	26	5525	-0.736648	-0.265583	0.0871212	0.0681437	240	0.259127	0	1	0.406387	0.0967832	-0.327699	0.127505	1p13.2-q21.1
chr1	143518365	187311706	43793342	*	34	33295	-0.734248	-0.0898108	0.0217391	0.0670563	1440	1.56156	0	0	0.406387	0.0219976	-0.752405	0	1q21.1-q31.1	SDHC
chr1	187317706	192469706	5152001	*	36	3824	-0.736348	-0.230168	0.0714286	0.0701191	230	0.179349	0	0	0.406387	0.0714903	-0.752405	0	1q31.1-q31.2
chr1	192475706	197675811	5200106	*	38	3948	-0.733848	-0.20914	0.0714286	0.0676583	225	0.185164	0	0	0.406387	0.0715112	-0.752405	0	1q31.2-q31.3	CDC73
chr1	197682811	223724833	26042023	*	40	20986	-0.733548	-0.178883	0.0714286	0.0641868	1044	0.98426	0	0	0.406387	0.0715139	-0.752405	0	1q31.3-q41
chr1	223799497	247849187	24049691	*	42	19191	-0.737148	-0.178829	0.0714286	0.065566	951	0.900073	0	0	0.406387	0.0714843	-0.752405	0	1q41-q44	FH
chr18	60579392	68411808	7832417	*	73	6374	0.483552	-1.14374	0.145161	0.07687	2676	0.298946	1	3	0.406387	0.00373219	0.491994	0.144479	18q21.33-q22.2	BCL2
chr18	68419737	78017019	9597283	*	75	7739	0.484852	-1.16567	0.145161	0.0784456	3155	0.362965	1	3	0.406387	0.00317966	0.491994	0.144479	18q22.2-q23
chr19	242371	59118401	58876031	*	78	44804	-0.320948	-0.845482	0.136364	0.0856968	7787	2.10134	0	1	0.406387	0.00901502	-0.327699	0.127505	19p13.3-q13.43	ERCC2, STK11
chr2	10000	11135105	11125106	*	79	9199	-0.733548	-0.326325	0.0714286	0.0695909	422	0.43144	0	0	0.406387	0.0715139	-0.752405	0	2p25.3-p25.1
chr2	11141105	16774348	5633244	*	81	4451	-0.735048	0.163305	0.0238095	0.0705733	222	0.208755	0	0	0.406387	0.0240254	-0.752405	0	2p25.1-p24.2	MYCN
chr2	16780348	87258644	70478297	*	83	55737	-0.733948	-0.0691283	0.0192593	0.0667966	2830	2.61411	0	0	0.406387	0.0195603	-0.752405	0	2p24.2-p11.2	ALK, MSH6, MSH2
chr2	92266484	243180598	150914115	*	87	117441	-0.321048	-0.82823	0.125	0.0856698	24446	5.50807	0	1	0.406387	0.00299763	-0.327699	0.127505	2p11.1-q37.3
chr20	60000	53362972	53302973	*	88	40794	-0.320848	-0.774332	0.125	0.0874588	8656	1.91327	0	1	0.406387	0.00302518	-0.327699	0.127505	20p13-q13.2
chr20	53379839	62965515	9585677	*	90	8136	-0.321148	-0.874355	0.133333	0.0836725	1638	0.381585	0	1	0.406387	0.00604984	-0.327699	0.127505	20q13.2-q13.33
chr21	10368944	48119870	37750927	*	95	27787	0.262252	-0.49925	0.0925926	0.072019	10834	1.30323	1	2	0.406387	0.0083326	0.266869	0.0844392	21p11.2-q22.3	RUNX1
chr22	16865475	51224240	34358766	*	97	28357	0.485452	0.0269501	0.0151515	0.053248	10613	1.32997	2	2	0.406387	0.0154164	0.491994	0	22q11.1-q13.33	NF2
chr3	60000	197961635	197901636	*	99	153816	-0.000147673	-0.0259816	0.0185185	0.0610223	56056	7.21409	1	1	1	0.0185186	0	0	3p26.3-q29	CTNNB1, FANCD2, MLH1, VHL, XPC
chr4	10000	191044229	191034230	*	100	145826	-0.000347673	-0.023396	0.0185185	0.0608028	53230	6.83935	1	1	1	0.0185188	0	0	4p16.3-q35.2	FGFR3, KIT, PDGFRA, FBXW7
chr5	10000	180739093	180729094	*	101	139587	-4.76728e-05	-0.00498353	0.0185185	0.0608885	50185	6.54674	1	1	1	0.0185185	0	0	5p15.33-q35.3	APC
chr6	60000	170969614	170909615	*	103	132219	0.000152327	-0.00359935	0.0172414	0.0604941	47589	6.20117	1	1	1	0.0172414	0	0	6p25.3-q27	FANCE
chr10	60000	135523936	135463937	*	48	106156	0.000252327	-0.00730921	0.0185185	0.0610801	35896	4.9788	1	1	1	0.0185187	0	0	10p15.3-q26.3	FGFR2, SUFU, PTEN, RET, BMPR1A
chr11	130952	134946370	134815419	*	50	102937	-4.76728e-05	0.00445416	0.0185185	0.0610708	36238	4.82782	1	1	1	0.0185185	0	0	11p15.5-q25	EXT2, FANCF, MEN1, ATM, CCND1, SDHD, WT1
chr12	60000	133841793	133781794	*	51	103392	-0.000347673	-0.014171	0.0185185	0.0607681	36591	4.84916	1	1	1	0.0185188	0	0	12p13.33-q24.33	CDK4, KRAS, MDM2
chr13	19020000	99923499	80903500	*	52	63506	0.000952327	0.0173271	0.0172414	0.0607455	23005	2.97848	1	1	1	0.0172439	0	0	13q11-q32.3	FLT3, RB1, BRCA2
chr7	16230	58026110	58009881	*	107	45901	0.261952	-0.456879	0.0925926	0.0716981	18167	2.15279	1	2	0.406387	0.00835632	0.266869	0.0844392	7p22.3-p11.1	EGFR, PMS2
chr7	58054326	159127921	101073596	*	108	77621	-0.000447673	-1.42409	0.203704	0.0885877	25002	3.64048	0	2	0.406387	0.000528743	0	0.203193	7p11.1-q36.3	MET, BRAF
chr8	119959	146301506	146181548	*	110	112695	-0.000147673	-0.0120072	0.0185185	0.0608428	40685	5.28548	1	1	1	0.0185186	0	0	8p23.3-q24.3	EXT1, MYC, NBN, WRN, RECQL4
chr9	10000	141152573	141142574	*	111	95202	0.000152327	0.0179274	0.0185185	0.0608207	30766	4.46505	1	1	1	0.0185186	0	0	9p24.3-q34.3	CDKN2A, FANCC, FANCG, ABL1, JAK2, NOTCH1, PTCH1, TSC1, XPA
chr13	99932230	115109861	15177632	*	54	12569	0.000552327	-0.0161862	0.0172414	0.0619273	4349	0.589496	1	1	1	0.0172422	0	0	13q32.3-q34	ERCC5
chr14	20191636	107288640	87097005	*	58	68709	0.000352327	-0.0279835	0.0185185	0.0610215	24967	3.22251	1	1	1	0.0185188	0	0	14q11.2-q32.33
chr15	20000000	102521339	82521340	*	59	65335	0.000152327	-1.42844	0.203704	0.0884726	21572	3.06426	0	2	0.406387	0.000512394	0	0.203193	15q11.1-q26.3	BLM
chr16	1999970	11709438	9709469	*	64	8350	-0.000547673	-0.0931034	0.0185185	0.0596196	2742	0.391621	1	1	1	0.0185193	0	0	16p13.3-p13.13	TSC2
chr16	11718305	90294250	78575946	*	66	56046	0.000252327	-0.0342793	0.0185185	0.0604157	17395	2.6286	1	1	1	0.0185187	0	0	16p13.13-q24.3	CYLD, FANCA, CDH1
chr17	1	22261805	22261805	*	67	18127	-0.320448	-0.803089	0.125	0.0851707	3284	0.85017	0	1	0.406387	0.00308194	-0.327699	0.127505	17p13.3-p11.1	FLCN, MAP2K4, TP53
chr17	25267006	81155544	55888539	*	69	46858	0.261652	-0.487059	0.0925926	0.0708289	17389	2.19768	1	2	0.406387	0.00838145	0.266869	0.0844392	17q11.1-q25.3	ERBB2, NF1, BRCA1
chr18	10000	60572392	60562393	*	71	45910	0.484652	-1.17814	0.144444	0.0768573	19325	2.15321	1	3	0.406387	0.00319256	0.491994	0.144479	18p11.32-q21.33	SMAD2, SMAD4

## Sheet: sam6
seqnames	start	end	width	strand	seg.id	num.mark	lrr	kurtosis	hds	hds.sd	het.cnt	seg.size	x	y	p	dist	lrr.pred	hds.pred	cyto	genes
chr1	727026	249239838	248512813	*	2	176866	-0.320453	-0.137621	0.0714286	0.0635262	37013	8.29004	0	1	0.247196	0.0338146	-0.190335	0.0705143	1p36.33-q44	FH, MUTYH, MYCL1, SDHB, SDHC, CDC73
chr21	10368944	48119870	37750927	*	29	27787	0.137147	-0.116171	0.0714286	0.0648933	10415	1.30243	1	2	0.247196	0.0195914	0.168126	0.0550009	21p11.2-q22.3	RUNX1
chr22	16671388	51210495	34539108	*	31	28362	0.263747	0.0666575	0.016129	0.0583191	10297	1.32938	2	2	0.247196	0.0263536	0.318688	0	22q11.1-q13.33	NF2
chr3	60000	51811405	51751406	*	33	40931	-0.000753409	-0.0287386	0.0172414	0.0601963	14808	1.91851	1	1	1	0.017243	0	0	3p26.3-p21.2	CTNNB1, FANCD2, MLH1, VHL, XPC
chr3	51833222	136525782	84692561	*	35	64884	-0.00105341	-0.048753	0.0185185	0.0606751	23220	3.04123	1	1	1	0.0185214	0	0	3p21.2-q22.3
chr3	136533935	197961635	61427701	*	37	47991	0.000846591	-0.000841879	0.0172414	0.0614039	17886	2.24943	1	1	1	0.0172434	0	0	3q22.3-q29
chr4	10000	191044229	191034230	*	38	145826	-0.000353409	-0.0530593	0.0185185	0.0608256	53281	6.83514	1	1	1	0.0185188	0	0	4p16.3-q35.2	FGFR3, KIT, PDGFRA, FBXW7
chr5	10000	180755558	180745559	*	39	139602	-0.000353409	-0.0391948	0.0185185	0.060474	49889	6.54341	1	1	1	0.0185188	0	0	5p15.33-q35.3	APC
chr6	60000	32387362	32327363	*	41	26385	-0.000553409	-0.020628	0.0172414	0.0607973	9116	1.23671	1	1	1	0.0172422	0	0	6p25.3-p21.32
chr6	32395326	58736241	26340916	*	43	21294	0.00104659	0.0939028	0.0185185	0.0620748	7542	0.99809	1	1	1	0.0185214	0	0	6p21.32-p11.1	FANCE
chr6	61931603	171054552	109122950	*	45	84591	0.000146591	0.00438538	0.0185185	0.0609448	31026	3.96494	1	1	1	0.0185186	0	0	6q11.1-q27
chr7	10000	45507809	45497810	*	46	36598	0.136947	-0.0813927	0.0185185	0.0641185	14020	1.71542	1	1	1	0.0482285	0	0	7p22.3-p12.3	PMS2
chr7	45524962	58024110	12499149	*	48	9302	0.136247	-0.135806	0.0757576	0.0639944	3346	0.436002	1	2	0.247196	0.0234827	0.168126	0.0550009	7p12.3-p11.1	EGFR
chr7	58025110	124837876	66812767	*	49	50324	0.000546591	-0.610552	0.107143	0.0783585	15891	2.35878	0	2	0.247196	0.0164558	0	0.123598	7p11.1-q31.33	MET
chr10	60000	135523936	135463937	*	3	106156	-5.34087e-05	-0.122706	0.0652174	0.0565724	38643	4.97573	1	1	1	0.0652174	0	0	10p15.3-q26.3	FGFR2, SUFU, PTEN, RET, BMPR1A
chr11	60000	134946370	134886371	*	4	102977	-0.000153409	-0.0349366	0.0185185	0.0608978	36265	4.82672	1	1	1	0.0185186	0	0	11p15.5-q25	EXT2, FANCF, MEN1, ATM, CCND1, SDHD, WT1
chr7	124849377	159127921	34278545	*	51	27294	0.000746591	-0.591886	0.107143	0.0787359	9172	1.27932	0	2	0.247196	0.0164566	0	0.123598	7q31.33-q36.3	BRAF
chr8	10000	146301506	146291507	*	52	112774	4.65913e-05	-0.0191414	0.0185185	0.0604903	40739	5.28593	1	1	1	0.0185185	0	0	8p23.3-q24.3	EXT1, MYC, NBN, WRN, RECQL4
chr9	10000	141152573	141142574	*	53	95202	-0.000353409	-0.0426248	0.0185185	0.0610438	30879	4.4623	1	1	1	0.0185188	0	0	9p24.3-q34.3	CDKN2A, FANCC, FANCG, ABL1, JAK2, NOTCH1, PTCH1, TSC1, XPA
chr12	60000	133841793	133781794	*	5	103392	-5.34087e-05	0.00930685	0.0185185	0.0608851	36860	4.84618	1	1	1	0.0185185	0	0	12p13.33-q24.33	CDK4, KRAS, MDM2
chr13	19020000	115109861	96089862	*	6	76080	0.000646591	-0.0258159	0.0185185	0.0605616	27407	3.56601	1	1	1	0.0185196	0	0	13q11-q34	ERCC5, FLT3, RB1, BRCA2
chr14	20156464	107288640	87132177	*	9	68737	0.000346591	0.00446495	0.0185185	0.0612356	25139	3.22183	1	1	1	0.0185188	0	0	14q11.2-q32.33
chr15	20000000	102521339	82521340	*	10	65335	0.000246591	-0.600981	0.107143	0.0780721	21542	3.06237	0	2	0.247196	0.0164551	0	0.123598	15q11.1-q26.3	BLM
chr16	1999970	55913565	53913596	*	15	35261	0.00114659	-0.0381517	0.0185185	0.0606692	10187	1.65275	1	1	1	0.0185219	0	0	16p13.3-q12.2	CYLD, TSC2
chr16	55929222	90294250	34365029	*	17	29131	0.000446591	-0.0560913	0.0172414	0.0611888	9883	1.36542	1	1	1	0.0172419	0	0	16q12.2-q24.3	FANCA, CDH1
chr17	1	25263006	25263006	*	18	18129	-0.153053	-0.142641	0.0769231	0.0703767	4597	0.84974	0	1	0.247196	0.0120974	-0.190335	0.0705143	17p13.3-q11.1	FLCN, MAP2K4, TP53
chr17	25264006	81194339	55930334	*	19	46887	0.136547	-0.133007	0.0714286	0.0640077	16627	2.19768	1	2	0.247196	0.0197036	0.168126	0.0550009	17q11.1-q25.3	ERBB2, NF1, BRCA1
chr18	10000	27386181	27376182	*	20	19149	0.260447	-0.462503	0.0925926	0.0713852	7584	0.897549	1	3	0.247196	0.0230079	0.318688	0.0991006	18p11.32-q12.1
chr18	27400796	78017019	50616224	*	22	40881	0.263047	-0.48376	0.0925926	0.0708363	16905	1.91617	1	3	0.247196	0.0220827	0.318688	0.0991006	18q12.1-q23	SMAD2, SMAD4, BCL2
chr19	60000	59118401	59058402	*	23	44938	-0.150753	-0.198906	0.0833333	0.0696952	11011	2.10633	0	1	0.247196	0.016828	-0.190335	0.0705143	19p13.3-q13.43	ERCC2, STK11
chr2	10000	92260463	92250464	*	24	72225	-0.320553	-0.0736043	0.02	0.0641846	15446	3.38532	0	0	0.247196	0.0293257	-0.409653	0	2p25.3-p11.1	ALK, MSH6, MSH2, MYCN
chr2	92261463	243180598	150919136	*	25	117447	-0.151353	-0.185103	0.0833333	0.0696331	34417	5.50496	0	1	0.247196	0.01672	-0.190335	0.0705143	2p11.1-q37.3
chr20	60000	62965515	62905516	*	26	48935	-0.151153	-0.242936	0.0833333	0.0694042	14237	2.29367	0	1	0.247196	0.0167559	-0.190335	0.0705143	20p13-q13.33

## Sheet: sam7
seqnames	start	end	width	strand	seg.id	num.mark	lrr	kurtosis	hds	hds.sd	het.cnt	seg.size	x	y	p	dist	lrr.pred	hds.pred	cyto	genes
chr1	813172	7470647	6657476	*	18	5549	-3.15001		0		0	0.260315	0	0	0.895757	0.00376186	-3.26197	0	1p36.33-p36.23
chr1	7476647	25157189	17680543	*	20	14779	-3.14761		0		0	0.693314	0	0	0.895757	0.00384574	-3.26197	0	1p36.23-p36.11	SDHB
chr1	25164803	42451967	17287165	*	22	13663	-3.14631		0		0	0.64096	0	0	0.895757	0.00389124	-3.26197	0	1p36.11-p34.2	MYCL1
chr1	42821460	45751183	2929724	*	26	2140	-3.14051		0		0	0.100392	0	0	0.895757	0.00409471	-3.26197	0	1p34.2-p34.1
chr1	45757183	49471467	3714285	*	28	2798	-3.13841		0		0	0.13126	0	0	0.895757	0.00416858	-3.26197	0	1p34.1-p33	MUTYH
chr1	49759215	58591218	8832004	*	32	6697	-3.14181		0		0	0.31417	0	0	0.895757	0.00404903	-3.26197	0	1p33-p32.2
chr1	90528501	94255153	3726653	*	100	2805	-3.14071		0		0	0.131588	0	0	0.895757	0.00408768	-3.26197	0	1p22.2-p22.1
chr1	98554518	103392815	4838298	*	116	3591	-3.13981		0		0	0.168461	0	0	0.895757	0.00411932	-3.26197	0	1p21.3-p21.1
chr1	115696439	119563391	3866953	*	141	2867	-3.15311		0		0	0.134497	0	0	0.895757	0.00365372	-3.26197	0	1p13.2-p12
chr1	149058067	158856146	9798080	*	167	7684	-3.14861		0		0	0.360473	0	0	0.895757	0.00381077	-3.26197	0	1q21.2-q23.1
chr1	160758792	163718313	2959522	*	173	2364	-3.15031		0		0	0.1109	0	0	0.895757	0.00375139	-3.26197	0	1q23.3-q23.3	SDHC
chr1	163724313	172023772	8299460	*	175	6380	-3.14271		0		0	0.299299	0	0	0.895757	0.00401743	-3.26197	0	1q23.3-q24.3
chr1	189443426	192448812	3005387	*	219	2221	-3.14311		0		0	0.104192	0	0	0.895757	0.0040034	-3.26197	0	1q31.1-q31.2
chr1	197682811	207903785	10220975	*	232	8231	-3.14831		0		0	0.386134	0	0	0.895757	0.00382126	-3.26197	0	1q31.3-q32.2
chr1	213290617	219768182	6477566	*	240	5268	-3.14791		0		0	0.247133	0	0	0.895757	0.00383525	-3.26197	0	1q32.3-q41
chr1	225318992	228164294	2845303	*	261	2154	-3.15511		0		0	0.101049	0	0	0.895757	0.00358408	-3.26197	0	1q42.12-q42.13
chr1	228173324	235543913	7370590	*	263	5952	-3.15521		0		0	0.279221	0	0	0.895757	0.0035806	-3.26197	0	1q42.13-q42.3
chr1	239806155	243153489	3347335	*	271	2717	-3.15161		0		0	0.12746	0	0	0.895757	0.00370602	-3.26197	0	1q43-q43	FH
chr2	114404267	126934093	12529827	*	494	9405	-0.846415	-1.85949	0.409091	0.0627287	944	0.441208	0	1	0.895757	0.0039337	-0.856942	0.405597	2q14.1-q14.3
chr2	126941093	144617739	17676647	*	496	13912	-0.842615	-1.84994	0.404762	0.0650713	1122	0.652641	0	1	0.895757	0.00260207	-0.856942	0.405597	2q14.3-q22.3
chr2	144623739	152554459	7930721	*	498	6322	-0.844615	-1.67467	0.404762	0.0617863	590	0.296578	0	1	0.895757	0.0022776	-0.856942	0.405597	2q22.3-q23.3
chr2	152561147	158422655	5861509	*	500	4446	-0.846615	-1.73177	0.404762	0.0638453	444	0.208571	0	1	0.895757	0.00196074	-0.856942	0.405597	2q23.3-q24.1
chr2	158428655	170103905	11675251	*	502	9435	-0.847315	-1.86298	0.409091	0.063338	905	0.442616	0	1	0.895757	0.00386485	-0.856942	0.405597	2q24.1-q31.1
chr2	170110905	173179174	3068270	*	504	2364	-0.846015	-1.85673	0.4	0.0694035	235	0.1109	0	1	0.895757	0.00590387	-0.856942	0.405597	2q31.1-q31.1
chr2	178843449	181697528	2854080	*	516	2277	-0.842515	-1.76035	0.4	0.0629331	222	0.106819	0	1	0.895757	0.00612289	-0.856942	0.405597	2q31.2-q31.3
chr2	181703528	194075739	12372212	*	518	9517	-0.843815	-1.82778	0.404762	0.0662283	987	0.446462	0	1	0.895757	0.00240663	-0.856942	0.405597	2q31.3-q32.3
chr2	194082739	197769647	3686909	*	520	2851	-0.831515	-1.88589	0.404762	0.0669098	294	0.133746	0	1	0.895757	0.00446919	-0.856942	0.405597	2q32.3-q33.1
chr2	197776647	223013117	25236471	*	522	20869	-0.842515	-1.79089	0.404762	0.0619384	1937	0.979009	0	1	0.895757	0.00261845	-0.856942	0.405597	2q33.1-q36.1
chr2	223019117	243153476	20134360	*	524	16411	-0.847215	-1.85395	0.404762	0.0627945	1459	0.769875	0	1	0.895757	0.00186772	-0.856942	0.405597	2q36.1-q37.3
chr20	60000	62965515	62905516	*	527	48935	-0.000614858	-1.56288	0.224138	0.0830238	19777	2.29564	0	2	0.45	0.000882879	0	0.225	20p13-q13.33
chr21	10368944	48107390	37738447	*	532	27782	0.529185	-1.33156	0.154545	0.0725199	11241	1.30331	1	2	0.895757	0.00213419	0.53394	0.154667	21p11.2-q22.3	RUNX1
chr22	16847850	29059026	12211177	*	539	10098	0.918385	-0.106996	0.0483871	0.0422082	3210	0.473718	2	2	0.895757	0.0484556	0.922774	0	22q11.1-q12.1
chr22	29065026	49380868	20315843	*	541	16806	0.916185	0.0835687	0.0166667	0.0428123	6931	0.788405	2	2	0.895757	0.0171085	0.922774	0	22q12.1-q13.32	NF2
chr3	60000	197919391	197859392	*	545	153776	0.000185142	0.0241461	0.016129	0.0572722	64327	7.21396	1	1	1	0.0161291	0	0	3p26.3-q29	CTNNB1, FANCD2, MLH1, VHL, XPC
chr4	10000	191044229	191034230	*	547	145826	-1.4858e-05	0.0371108	0.016129	0.0569038	60992	6.841	1	1	1	0.016129	0	0	4p16.3-q35.2	FGFR3, KIT, PDGFRA, FBXW7
chr5	10000	180734440	180724441	*	548	139583	-0.000514858	0.0119211	0.016129	0.0567327	57509	6.54813	1	1	1	0.0161298	0	0	5p15.33-q35.3	APC
chr6	134997	170920642	170785646	*	555	132157	0.000185142	0.0278498	0.016129	0.057063	54507	6.19976	1	1	1	0.0161291	0	0	6p25.3-q27	FANCE
chr7	16230	49719379	49703150	*	558	39715	0.529485	-1.34053	0.153846	0.0724541	16559	1.86311	1	2	0.895757	0.00215871	0.53394	0.154667	7p22.3-p12.2	PMS2
chr7	49726312	56653415	6927104	*	560	5080	0.527185	-1.34966	0.157895	0.0733217	2166	0.238313	1	2	0.895757	0.00442345	0.53394	0.154667	7p12.2-p11.2	EGFR
chr10	60000	135523936	135463937	*	283	106156	-1.4858e-05	0.0325697	0.0172414	0.0567975	41111	4.98	1	1	1	0.0172414	0	0	10p15.3-q26.3	FGFR2, SUFU, PTEN, RET, BMPR1A
chr11	170112	134946370	134776259	*	287	102902	-0.000114858	-0.0115029	0.016129	0.0569306	41545	4.82735	1	1	1	0.0161291	0	0	11p15.5-q25	EXT2, FANCF, MEN1, ATM, CCND1, SDHD, WT1
chr12	60000	133841793	133781794	*	288	103392	-0.000114858	-0.00985148	0.016129	0.0571431	42334	4.85034	1	1	1	0.0161291	0	0	12p13.33-q24.33	CDK4, KRAS, MDM2
chr13	21538330	115109861	93571532	*	293	74146	0.000485142	0.0425975	0.016129	0.0575053	30979	3.47834	1	1	1	0.0161297	0	0	13q12.11-q34	ERCC5, FLT3, RB1, BRCA2
chr14	20198826	107288640	87089815	*	310	68708	-0.360315	-0.987969	0.145161	0.0868397	22473	3.22324	0	1	0.45	0.00178642	-0.367732	0.145161	14q11.2-q32.33
chr15	20000000	102409765	82409766	*	311	65254	-0.000114858	-1.96603	0.452381	0.042319	24708	3.0612	0	2	0.895757	0.00450278	0	0.447878	15q11.1-q26.3	BLM
chr16	1999970	90191009	88191040	*	317	64314	0.000585142	0.0257346	0.016129	0.0571427	23141	3.01711	1	1	1	0.0161301	0	0	16p13.3-q24.3	CYLD, FANCA, TSC2, CDH1
chr17	1	9518935	9518935	*	321	7914	-0.843315	-1.80143	0.404762	0.0622193	658	0.371262	0	1	0.895757	0.00248781	-0.856942	0.405597	17p13.3-p13.1	TP53
chr17	9524935	22262805	12737871	*	323	10209	-0.849915	-1.83599	0.404762	0.0656501	763	0.478926	0	1	0.895757	0.00146684	-0.856942	0.405597	17p13.1-p11.1	FLCN, MAP2K4
chr17	25263006	31213475	5950470	*	324	5033	0.527985	-1.35546	0.153846	0.0710439	1704	0.236109	1	2	0.895757	0.00279079	0.53394	0.154667	17q11.1-q11.2	NF1
chr17	31220475	68540334	37319860	*	326	30850	0.529085	-1.34865	0.154545	0.0723116	12043	1.44724	1	2	0.895757	0.00217886	0.53394	0.154667	17q11.2-q24.3	ERBB2, BRCA1
chr17	68546334	81155544	12609211	*	328	10968	0.530585	-1.3387	0.154545	0.072059	4242	0.514532	1	2	0.895757	0.00150905	0.53394	0.154667	17q24.3-q25.3
chr18	541169	8056785	7515617	*	333	5766	0.732385	-1.65162	0.201754	0.0660569	2552	0.270495	1	4	0.45	0.00609511	0.744161	0.201493	18p11.32-p11.23
chr18	8062785	13973653	5910869	*	335	4767	0.733585	-1.61807	0.2	0.0696374	1913	0.22363	1	4	0.45	0.00567114	0.744161	0.201493	18p11.23-p11.21
chr18	15410545	38422001	23011457	*	338	15742	0.915285	-1.77573	0.236842	0.0605869	7059	0.73849	1	3	0.895757	0.00442868	0.922774	0.236253	18p11.1-q12.3
chr18	39361082	60572392	21211311	*	342	17325	0.917485	-1.77409	0.236842	0.0608527	7370	0.812752	1	3	0.895757	0.00315763	0.922774	0.236253	18q12.3-q21.33	SMAD2, SMAD4
chr18	60579392	68411808	7832417	*	344	6374	0.916185	-1.77488	0.236842	0.0608101	2689	0.299018	1	3	0.895757	0.00390767	0.922774	0.236253	18q21.33-q22.2	BCL2
chr18	68419737	72626340	4206604	*	346	3286	0.917285	-1.7745	0.234694	0.0611021	1455	0.154153	1	3	0.895757	0.003577	0.922774	0.236253	18q22.2-q22.3
chr18	72631770	78017019	5385250	*	348	4448	0.916285	-1.78154	0.235849	0.0585854	1717	0.208665	1	3	0.895757	0.00382591	0.922774	0.236253	18q22.3-q23
chr19	242371	7294658	7052288	*	351	6307	-0.845115	-1.8769	0.404762	0.063226	447	0.295875	0	1	0.895757	0.00219755	-0.856942	0.405597	19p13.3-p13.2	STK11
chr19	7397004	59118401	51721398	*	353	38454	-0.844615	-1.81311	0.404762	0.0631407	2828	1.80396	0	1	0.895757	0.0022776	-0.856942	0.405597	19p13.2-q13.43	ERCC2
chr2	808782	4205127	3396346	*	358	2772	-3.14401		0		0	0.13004	0	0	0.895757	0.00397183	-3.26197	0	2p25.3-p25.3
chr2	5341954	8265821	2923868	*	366	2496	-3.14151		0		0	0.117093	0	0	0.895757	0.00405957	-3.26197	0	2p25.2-p25.1
chr2	8271821	11135105	2863285	*	368	2511	-3.16521		0		0	0.117796	0	0	0.895757	0.00323384	-3.26197	0	2p25.1-p25.1
chr2	11142105	13873047	2730943	*	370	2173	-3.13701		0		0	0.10194	0	0	0.895757	0.00421789	-3.26197	0	2p25.1-p24.3
chr2	23453718	29888859	6435142	*	388	5256	-3.15201		0		0	0.24657	0	0	0.895757	0.00369207	-3.26197	0	2p24.1-p23.2	ALK
chr2	31132579	35330617	4198039	*	392	3187	-3.14871		0		0	0.149509	0	0	0.895757	0.00380728	-3.26197	0	2p23.1-p22.3
chr7	63146593	101289526	38142934	*	567	30595	0.00148514	-1.96481	0.452381	0.0429237	10513	1.43528	0	2	0.895757	0.00452614	0	0.447878	7q11.21-q22.1
chr7	101323267	159127921	57804655	*	569	45811	-0.00101486	-1.96611	0.45	0.0425891	18193	2.14909	0	2	0.895757	0.00214487	0	0.447878	7q22.1-q36.3	MET, BRAF
chr8	151356	146301506	146150151	*	573	112673	-1.4858e-05	0.00888256	0.0172414	0.0573797	46639	5.28573	1	1	1	0.0172414	0	0	8p23.3-q24.3	EXT1, MYC, NBN, WRN, RECQL4
chr9	40777	138916379	138875603	*	575	93375	-1.4858e-05	-0.0190835	0.016129	0.0569435	34696	4.38042	1	1	1	0.016129	0	0	9p24.3-q34.3	CDKN2A, FANCC, FANCG, ABL1, JAK2, PTCH1, TSC1, XPA
chr2	36337665	40235248	3897584	*	396	3218	-3.14211		0		0	0.150963	0	0	0.895757	0.0040385	-3.26197	0	2p22.3-p22.1
chr2	40464930	43216473	2751544	*	400	2228	-3.13631		0		0	0.10452	0	0	0.895757	0.00424256	-3.26197	0	2p22.1-p21
chr2	45309051	48965484	3656434	*	408	2979	-3.15471		0		0	0.139751	0	0	0.895757	0.003598	-3.26197	0	2p21-p16.3	MSH6, MSH2
chr2	63326346	66365189	3038844	*	440	2364	-3.14451		0		0	0.1109	0	0	0.895757	0.0039543	-3.26197	0	2p15-p14
chr2	68846446	71637184	2790739	*	448	2183	-3.15171		0		0	0.102409	0	0	0.895757	0.00370253	-3.26197	0	2p13.3-p13.2
chr2	72296452	76869607	4573156	*	452	3327	-3.15281		0		0	0.156077	0	0	0.895757	0.00366418	-3.26197	0	2p13.2-p12
chr2	79514639	83316042	3801404	*	458	3008	-3.15611		0		0	0.141112	0	0	0.895757	0.00354929	-3.26197	0	2p12-p11.2
chr2	84001423	87058535	3057113	*	462	2366	-3.17091		0		0	0.110994	0	0	0.895757	0.00303727	-3.26197	0	2p11.2-p11.2
chr2	95326171	106746735	11420565	*	484	8937	-0.844915	-1.85384	0.404762	0.0658325	767	0.419253	0	1	0.895757	0.00222951	-0.856942	0.405597	2q11.1-q12.2
chr2	106752735	112012523	5259789	*	486	3947	-0.846215	-1.87296	0.404762	0.0663643	312	0.185162	0	1	0.895757	0.00202334	-0.856942	0.405597	2q12.2-q13

## Sheet: sam8
seqnames	start	end	width	strand	seg.id	num.mark	lrr	kurtosis	hds	hds.sd	het.cnt	seg.size	x	y	p	dist	lrr.pred	hds.pred	cyto	genes
chr1	813172	7470647	6657476	*	15	5549	-3.15027		0		0	0.260252	0	0	0.896242	0.00396982	-3.2687	0	1p36.33-p36.23
chr1	7476647	25157189	17680543	*	17	14779	-3.14777		0		0	0.693145	0	0	0.896242	0.00405718	-3.2687	0	1p36.23-p36.11	SDHB
chr1	25164803	33515786	8350984	*	19	6636	-3.14277		0		0	0.311233	0	0	0.896242	0.00423236	-3.2687	0	1p36.11-p35.1
chr1	33522796	42451967	8929172	*	21	7022	-3.15077		0		0	0.329337	0	0	0.896242	0.00395236	-3.2687	0	1p35.1-p34.2	MYCL1
chr1	42821460	45751183	2929724	*	25	2140	-3.14067		0		0	0.100367	0	0	0.896242	0.00430612	-3.2687	0	1p34.2-p34.1
chr1	45757183	49471467	3714285	*	27	2798	-3.13837		0		0	0.131228	0	0	0.896242	0.00438703	-3.2687	0	1p34.1-p33	MUTYH
chr1	49759215	58592218	8833004	*	31	6698	-3.14187		0		0	0.314141	0	0	0.896242	0.00426396	-3.2687	0	1p33-p32.2
chr1	90528501	94255153	3726653	*	97	2805	-3.14147		0		0	0.131556	0	0	0.896242	0.00427801	-3.2687	0	1p22.2-p22.1
chr1	98554518	103392815	4838298	*	113	3591	-3.14017		0		0	0.16842	0	0	0.896242	0.0043237	-3.2687	0	1p21.3-p21.1
chr1	115696439	119563391	3866953	*	138	2867	-3.15337		0		0	0.134464	0	0	0.896242	0.0038617	-3.2687	0	1p13.2-p12
chr1	149058067	158856146	9798080	*	166	7684	-3.14887		0		0	0.360385	0	0	0.896242	0.00401872	-3.2687	0	1q21.2-q23.1
chr1	160758792	163718313	2959522	*	170	2364	-3.14907		0		0	0.110873	0	0	0.896242	0.00401173	-3.2687	0	1q23.3-q23.3	SDHC
chr1	163724313	172023772	8299460	*	172	6380	-3.14327		0		0	0.299226	0	0	0.896242	0.00421482	-3.2687	0	1q23.3-q24.3
chr1	189443426	192448812	3005387	*	218	2221	-3.14347		0		0	0.104166	0	0	0.896242	0.0042078	-3.2687	0	1q31.1-q31.2
chr1	197682811	207902785	10219975	*	231	8230	-3.14867		0		0	0.385993	0	0	0.896242	0.00402571	-3.2687	0	1q31.3-q32.2
chr1	207909785	210614162	2704378	*	233	2208	-3.14997		0		0	0.103557	0	0	0.896242	0.00398029	-3.2687	0	1q32.2-q32.2
chr1	213290617	219768182	6477566	*	239	5268	-3.14837		0		0	0.247073	0	0	0.896242	0.0040362	-3.2687	0	1q32.3-q41
chr1	225318992	228164294	2845303	*	264	2154	-3.15537		0		0	0.101024	0	0	0.896242	0.00379207	-3.2687	0	1q42.12-q42.13
chr1	228173324	235543913	7370590	*	266	5952	-3.15567		0		0	0.279153	0	0	0.896242	0.00378163	-3.2687	0	1q42.13-q42.3
chr1	239806155	243153489	3347335	*	274	2717	-3.15177		0		0	0.127429	0	0	0.896242	0.00391747	-3.2687	0	1q43-q43	FH
chr2	72296452	76874021	4577570	*	456	3329	-3.15207		0		0	0.156132	0	0	0.896242	0.00390701	-3.2687	0	2p13.2-p12
chr2	79514639	83316042	3801404	*	463	3008	-3.15667		0		0	0.141077	0	0	0.896242	0.00374686	-3.2687	0	2p12-p11.2
chr2	84001423	87058535	3057113	*	467	2366	-3.17147		0		0	0.110967	0	0	0.896242	0.00323503	-3.2687	0	2p11.2-p11.2
chr2	95326171	106746735	11420565	*	491	8937	-0.846573	-1.82222	0.404762	0.0626764	762	0.419151	0	1	0.896242	0.00225659	-0.857576	0.405996	2q11.1-q12.2
chr2	106752735	112009485	5256751	*	493	3946	-0.847273	-1.89943	0.404762	0.063576	310	0.18507	0	1	0.896242	0.00215658	-0.857576	0.405996	2q12.2-q13
chr2	114404267	118623190	4218924	*	499	3092	-0.842373	-1.85901	0.404762	0.0613594	313	0.145017	0	1	0.896242	0.00289103	-0.857576	0.405996	2q14.1-q14.1
chr2	118665929	144616739	25950811	*	501	20214	-0.844173	-1.85414	0.409091	0.0622022	1816	0.94805	0	1	0.896242	0.00385853	-0.857576	0.405996	2q14.1-q22.3
chr2	144624739	152554459	7929721	*	503	6321	-0.847373	-1.82677	0.404762	0.0594413	587	0.296459	0	1	0.896242	0.00214247	-0.857576	0.405996	2q22.3-q23.3
chr2	152561147	158422655	5861509	*	505	4446	-0.847473	-1.70549	0.409091	0.0626362	467	0.20852	0	1	0.896242	0.00354822	-0.857576	0.405996	2q23.3-q24.1
chr2	158428655	170103905	11675251	*	507	9435	-0.846173	-1.84736	0.404762	0.0648471	899	0.442508	0	1	0.896242	0.00231464	-0.857576	0.405996	2q24.1-q31.1
chr2	178843449	181697528	2854080	*	521	2277	-0.841273	-1.79594	0.4	0.0633747	213	0.106793	0	1	0.896242	0.00661917	-0.857576	0.405996	2q31.2-q31.3
chr2	181714383	194075739	12361357	*	523	9512	-0.842773	-1.82532	0.404762	0.0656081	958	0.446119	0	1	0.896242	0.00282865	-0.857576	0.405996	2q31.3-q32.3
chr2	194082739	197769647	3686909	*	525	2851	-0.831373	-1.87434	0.406926	0.0627988	304	0.133714	0	1	0.896242	0.00461844	-0.857576	0.405996	2q32.3-q33.1
chr2	197776647	243101031	45324385	*	527	37282	-0.844673	-1.85614	0.404762	0.0636034	3344	1.74855	0	1	0.896242	0.00253736	-0.857576	0.405996	2q33.1-q37.3
chr20	60000	62965515	62905516	*	530	48935	-0.000372605	-1.56102	0.224138	0.0829923	19759	2.29509	0	2	0.44416	0.00206138	0	0.22208	20p13-q13.33
chr21	10365976	48107390	37741415	*	535	27783	0.529727	-1.34003	0.15625	0.0726903	11239	1.30304	1	2	0.896242	0.00251239	0.534182	0.154725	21p11.2-q22.3	RUNX1
chr22	16855597	29058026	12202430	*	540	10096	0.918427	-0.0431643	0.016129	0.0420903	3209	0.473509	2	2	0.896242	0.0163647	0.923143	0	22q11.1-q12.1
chr22	29065026	49380868	20315843	*	542	16806	0.916827	-0.0633957	0.0172414	0.041507	6931	0.788213	2	2	0.896242	0.0176348	0.923143	0	22q12.1-q13.32	NF2
chr3	60000	197918592	197858593	*	546	153775	0.000127395	0.0279038	0.016129	0.0569138	64317	7.21215	1	1	1	0.0161291	0	0	3p26.3-q29	CTNNB1, FANCD2, MLH1, VHL, XPC
chr4	10000	191044229	191034230	*	548	145826	-7.26048e-05	0.00236675	0.016129	0.0569115	60932	6.83934	1	1	1	0.016129	0	0	4p16.3-q35.2	FGFR3, KIT, PDGFRA, FBXW7
chr5	10000	180735688	180725689	*	549	139584	-0.000672605	0.0613171	0.016129	0.0570111	57458	6.54659	1	1	1	0.0161304	0	0	5p15.33-q35.3	APC
chr6	134997	170920642	170785646	*	556	132157	0.000327395	0.0202206	0.016129	0.0570975	54480	6.19825	1	1	1	0.0161294	0	0	6p25.3-q27	FANCE
chr7	16230	49719379	49703150	*	561	39715	0.528827	-1.34334	0.153846	0.0722655	16560	1.86266	1	2	0.896242	0.0025551	0.534182	0.154725	7p22.3-p12.2	PMS2
chr7	49726312	56947673	7221362	*	563	5314	0.525327	-1.3414	0.157143	0.073485	2170	0.24923	1	2	0.896242	0.00464206	0.534182	0.154725	7p12.2-p11.2	EGFR
chr7	63146593	101288526	38141934	*	570	30594	0.000227395	-1.96543	0.452381	0.0429642	10493	1.43488	0	2	0.896242	0.00426065	0	0.448121	7q11.21-q22.1
chr10	60000	135523936	135463937	*	290	106156	-7.26048e-05	-0.00766083	0.0172414	0.0572758	41071	4.97879	1	1	1	0.0172414	0	0	10p15.3-q26.3	FGFR2, SUFU, PTEN, RET, BMPR1A
chr11	170112	134946370	134776259	*	292	102902	0.000127395	0.00467015	0.016129	0.0568489	41573	4.82617	1	1	1	0.0161291	0	0	11p15.5-q25	EXT2, FANCF, MEN1, ATM, CCND1, SDHD, WT1
chr12	60000	99999986	99939987	*	293	75229	0.000327395	-0.00107999	0.016129	0.0569849	31000	3.52829	1	1	1	0.0161294	0	0	12p13.33-q23.1	CDK4, KRAS, MDM2
chr12	100003292	119998999	19995708	*	294	16530	0.150427	-0.234753	0.0714286	0.0596152	7037	0.775268	1	2	0.44416	0.0538013	0.289338	0.0908614	12q23.1-q24.23
chr12	119999999	133841793	13841795	*	295	11633	-0.000972605	-0.0585534	0.0172414	0.0563152	4438	0.545596	1	1	1	0.017244	0	0	12q24.23-q24.33
chr13	20098811	115109861	95011051	*	298	75243	2.73952e-05	0.0329007	0.016129	0.0567755	31336	3.52895	1	1	1	0.016129	0	0	13q12.11-q34	ERCC5, FLT3, RB1, BRCA2
chr14	20191636	107288640	87097005	*	305	68709	-0.360373	-1.00176	0.142857	0.0865624	22515	3.2225	0	1	0.44416	0.000481135	-0.362306	0.142739	14q11.2-q32.33
chr15	20000000	102444463	82444464	*	306	65269	0.000227395	-1.96585	0.452381	0.04263	24712	3.06116	0	2	0.896242	0.00426065	0	0.448121	15q11.1-q26.3	BLM
chr16	1999970	90191009	88191040	*	313	64314	0.000327395	0.0369308	0.016129	0.0576003	23133	3.01637	1	1	1	0.0161294	0	0	16p13.3-q24.3	CYLD, FANCA, TSC2, CDH1
chr17	1	4296637	4296637	*	317	3610	-0.841473	-1.88364	0.409091	0.0614818	282	0.169311	0	1	0.896242	0.00415403	-0.857576	0.405996	17p13.3-p13.2
chr17	4320610	9514409	5193800	*	319	4287	-0.847273	-1.74884	0.409091	0.063013	394	0.201063	0	1	0.896242	0.00356519	-0.857576	0.405996	17p13.2-p13.1	TP53
chr17	9525935	22262805	12736871	*	321	10208	-0.847973	-1.80288	0.409091	0.0660884	811	0.478762	0	1	0.896242	0.00350693	-0.857576	0.405996	17p13.1-p11.1	FLCN, MAP2K4
chr17	25263006	31213475	5950470	*	322	5033	0.528327	-1.34365	0.15625	0.0724231	1703	0.236051	1	2	0.896242	0.00303394	0.534182	0.154725	17q11.1-q11.2	NF1
chr17	31220475	68539334	37318860	*	324	30849	0.528627	-1.33	0.155172	0.0733111	12049	1.44684	1	2	0.896242	0.00252857	0.534182	0.154725	17q11.2-q24.3	ERBB2, BRCA1
chr17	68546334	81155544	12609211	*	326	10968	0.530127	-1.33964	0.155172	0.072626	4244	0.514407	1	2	0.896242	0.00187182	0.534182	0.154725	17q24.3-q25.3
chr18	542169	7965600	7423432	*	331	5688	0.634427	-1.54684	0.181818	0.0684815	2528	0.266771	1	2	0.896242	0.0539036	0.534182	0.154725	18p11.32-p11.23
chr18	8062785	13973653	5910869	*	335	4767	0.632527	-1.51466	0.175676	0.0709064	1914	0.223576	1	2	0.896242	0.050261	0.534182	0.154725	18p11.23-p11.21
chr18	18516898	30436406	11919509	*	338	9500	0.827827	-1.71802	0.22093	0.06357	4217	0.445557	1	3	0.896242	0.0563585	0.923143	0.236321	18q11.1-q12.1
chr18	30443169	38421001	7977833	*	340	6228	0.827227	-1.73209	0.22093	0.0625609	2841	0.292097	1	3	0.896242	0.056676	0.923143	0.236321	18q12.1-q12.3
chr18	39361082	60572392	21211311	*	344	17325	0.829627	-1.72225	0.221311	0.0634045	7370	0.812554	1	3	0.896242	0.0553011	0.923143	0.236321	18q12.3-q21.33	SMAD2, SMAD4
chr18	60579392	68411808	7832417	*	346	6374	0.829727	-1.70934	0.22	0.064438	2689	0.298945	1	3	0.896242	0.0556187	0.923143	0.236321	18q21.33-q22.2	BCL2
chr18	68419737	72626340	4206604	*	348	3286	0.828327	-1.71725	0.219298	0.0632107	1454	0.154116	1	3	0.896242	0.0565633	0.923143	0.236321	18q22.2-q22.3
chr18	72631770	78017019	5385250	*	350	4448	0.828927	-1.7032	0.219298	0.0644641	1717	0.208614	1	3	0.896242	0.0562484	0.923143	0.236321	18q22.3-q23
chr19	240371	7303478	7063108	*	353	6317	-0.845973	-1.80525	0.409091	0.0632358	425	0.296272	0	1	0.896242	0.00368152	-0.857576	0.405996	19p13.3-p13.2	STK11
chr19	7396004	59118401	51722398	*	355	38455	-0.844673	-1.80031	0.404762	0.0647792	2838	1.80357	0	1	0.896242	0.00253736	-0.857576	0.405996	19p13.2-q13.43	ERCC2
chr7	101323267	159127921	57804655	*	572	45811	-0.000272605	-1.96609	0.45	0.0424879	18192	2.14857	0	2	0.896242	0.00188102	0	0.448121	7q22.1-q36.3	MET, BRAF
chr8	151356	146301506	146150151	*	576	112673	2.73952e-05	0.0458967	0.016129	0.0573622	46692	5.28444	1	1	1	0.016129	0	0	8p23.3-q24.3	EXT1, MYC, NBN, WRN, RECQL4
chr9	40777	134205747	134164971	*	579	89498	0.000127395	0.031971	0.016129	0.057267	33190	4.19752	1	1	1	0.0161291	0	0	9p24.3-q34.13	CDKN2A, FANCC, FANCG, ABL1, JAK2, PTCH1, XPA
chr9	134280119	138916379	4636261	*	581	3833	-0.0036726	0.136389	0.016129	0.0576192	1540	0.17977	1	1	1	0.0161691	0	0	9q34.13-q34.3	TSC1
chr2	808782	4205127	3396346	*	360	2772	-3.14427		0		0	0.130009	0	0	0.896242	0.00417975	-3.2687	0	2p25.3-p25.3
chr2	5341954	8265821	2923868	*	370	2496	-3.14157		0		0	0.117064	0	0	0.896242	0.0042745	-3.2687	0	2p25.2-p25.1
chr2	8271821	11135105	2863285	*	372	2511	-3.16477		0		0	0.117768	0	0	0.896242	0.00346609	-3.2687	0	2p25.1-p25.1
chr2	11142105	13873047	2730943	*	374	2173	-3.13737		0		0	0.101915	0	0	0.896242	0.00442224	-3.2687	0	2p25.1-p24.3
chr2	23453718	29888859	6435142	*	392	5256	-3.15197		0		0	0.24651	0	0	0.896242	0.0039105	-3.2687	0	2p24.1-p23.2	ALK
chr2	31132579	35330617	4198039	*	398	3187	-3.14807		0		0	0.149472	0	0	0.896242	0.00404669	-3.2687	0	2p23.1-p22.3
chr2	37455862	40235248	2779387	*	404	2286	-3.14947		0		0	0.107215	0	0	0.896242	0.00399776	-3.2687	0	2p22.2-p22.1
chr2	40464930	43216473	2751544	*	408	2228	-3.13687		0		0	0.104495	0	0	0.896242	0.00443986	-3.2687	0	2p22.1-p21
chr2	45309051	48965484	3656434	*	416	2979	-3.15457		0		0	0.139717	0	0	0.896242	0.00381991	-3.2687	0	2p21-p16.3	MSH6, MSH2
chr2	63326346	66365189	3038844	*	446	2364	-3.14517		0		0	0.110873	0	0	0.896242	0.0041482	-3.2687	0	2p15-p14
chr2	66624082	71637184	5013103	*	452	4081	-3.15027		0		0	0.191402	0	0	0.896242	0.00396982	-3.2687	0	2p14-p13.2

## Sheet: sam9
seqnames	start	end	width	strand	seg.id	num.mark	lrr	kurtosis	hds	hds.sd	het.cnt	seg.size	x	y	p	dist	lrr.pred	hds.pred	cyto	genes
chr1	807172	49448848	48641677	*	17	39188	-1.57877	-0.852458	0.35	0.0758092	48	1.83846	0	1	0.452662	0.2829	-0.370212	0.146271	1p36.33-p33	MUTYH, MYCL1, SDHB
chr1	49477467	58591218	9113752	*	19	6889	-1.57327	-1.71789	0.4	0.0850737	5	0.323189	0	1	0.452662	0.320439	-0.370212	0.146271	1p33-p32.2
chr1	58597218	66023611	7426394	*	21	5995	-1.57837	0.96902	0.35	0.0712031	12	0.281248	0	1	0.452662	0.282871	-0.370212	0.146271	1p32.2-p31.3
chr1	67550660	71978550	4427891	*	27	3320	-1.56827	-1.0557	0.35	0.0805565	7	0.155754	0	1	0.452662	0.282142	-0.370212	0.146271	1p31.3-p31.1
chr1	72360317	77464107	5103791	*	31	3774	-1.57347	-1.55244	0.35	0.0897792	8	0.177053	0	1	0.452662	0.282518	-0.370212	0.146271	1p31.1-p31.1
chr1	77471107	82595937	5124831	*	33	4066	-1.58167	-1.13199	0.378571	0.0661585	10	0.190752	0	1	0.452662	0.304316	-0.370212	0.146271	1p31.1-p31.1
chr1	90528501	94255153	3726653	*	49	2805	-1.57437	-2	0.379762	0.0993317	2	0.131593	0	1	0.452662	0.304739	-0.370212	0.146271	1p22.2-p22.1
chr1	97788402	105312390	7523989	*	57	5538	-1.57717	-0.804219	0.346154	0.0930337	11	0.259809	0	1	0.452662	0.280027	-0.370212	0.146271	1p21.3-p21.1
chr1	106214687	110284805	4070119	*	63	3099	-1.58577	-1.48967	0.35	0.0548498	6	0.145386	0	1	0.452662	0.283403	-0.370212	0.146271	1p21.1-p13.3
chr1	110290805	113608164	3317360	*	65	2563	-1.57347	-1.58519	0.225	0.125665	4	0.12024	0	1	0.452662	0.210972	-0.370212	0.146271	1p13.3-p13.2
chr1	115699436	120611565	4912130	*	73	3715	-1.57787	0.0642535	0.3	0.0641621	5	0.174285	0	1	0.452662	0.249245	-0.370212	0.146271	1p13.2-p11.2
chr1	143387222	180834621	37447400	*	85	28228	-0.844072	-0.0170119	0.0185185	0.0655727	2358	1.32428	0	0	0.452662	0.019023	-0.869497	0	1q21.1-q25.3	SDHC
chr1	180846730	184815270	3968541	*	87	3183	-0.843372	-0.00219457	0.0238095	0.0610485	294	0.149327	0	0	0.452662	0.024226	-0.869497	0	1q25.3-q25.3
chr1	187317706	192460377	5142672	*	93	3822	-0.841672	-0.293103	0.0714286	0.0689587	389	0.179305	0	0	0.452662	0.0715874	-0.869497	0	1q31.1-q31.2
chr1	197682811	223724833	26042023	*	105	20986	-0.845272	-0.037348	0	0.0654365	1938	0.984533	0	0	0.452662	0.0041448	-0.869497	0	1q31.3-q41
chr1	223797846	237237322	13439477	*	107	10708	-0.843772	-0.131641	0.0714286	0.0646842	982	0.502353	0	0	0.452662	0.0715642	-0.869497	0	1q41-q43
chr1	237244322	247849187	10604866	*	109	8479	-0.848572	0.0088338	0.0217391	0.0663327	726	0.397782	0	0	0.452662	0.0220313	-0.869497	0	1q43-q44	FH
chr2	16781348	23446718	6665371	*	156	5232	-0.846272	0.0974655	0.0208696	0.0673087	458	0.245453	0	0	0.452662	0.0212442	-0.869497	0	2p24.2-p24.1
chr2	23452718	87343349	63890632	*	158	50566	-0.844072	-0.157219	0.0714286	0.0640756	4842	2.37224	0	0	0.452662	0.071561	-0.869497	0	2p24.1-p11.2	ALK, MSH6, MSH2
chr2	95326171	243181598	147855428	*	163	117438	-0.361072	-1.00788	0.147059	0.0867304	36901	5.50946	0	1	0.452662	0.00233567	-0.370212	0.146271	2q11.1-q37.3
chr20	60000	62965515	62905516	*	164	48935	-0.360672	-0.993152	0.15	0.0875081	15489	2.29573	0	1	0.452662	0.00437861	-0.370212	0.146271	20p13-q13.33
chr21	10365976	48119870	37753895	*	169	27788	0.289628	-0.635552	0.09375	0.0681169	11214	1.30364	1	2	0.452662	0.00231763	0.294349	0.0922798	21p11.2-q22.3	RUNX1
chr22	16855597	29058026	12202430	*	171	10096	0.531328	0.0923809	0.016129	0.0476032	3205	0.473642	2	2	0.452662	0.0164654	0.538699	0	22q11.1-q12.1
chr22	29066026	51224240	22158215	*	173	18258	0.530328	-0.00494578	0.0142857	0.0481462	7471	0.856552	2	2	0.452662	0.0147719	0.538699	0	22q12.1-q13.33	NF2
chr3	60000	90504685	90444686	*	175	72804	-0.000172108	0.0308852	0.016129	0.0570925	29722	3.41551	1	1	1	0.0161291	0	0	3p26.3-p11.1	CTNNB1, FANCD2, MLH1, VHL, XPC
chr3	93504854	197910106	104405253	*	176	80962	0.288828	-0.641504	0.0945946	0.0688246	35553	3.79824	1	2	0.452662	0.00312185	0.294349	0.0922798	3q11.1-q29
chr4	10000	191044229	191034230	*	178	145826	-7.2108e-05	0.00649505	0.016129	0.0568973	60926	6.84125	1	1	1	0.016129	0	0	4p16.3-q35.2	FGFR3, KIT, PDGFRA, FBXW7
chr5	10000	180735688	180725689	*	179	139584	-0.000672108	0.0158406	0.016129	0.056949	57513	6.54842	1	1	1	0.0161304	0	0	5p15.33-q35.3	APC
chr6	134997	170917253	170782257	*	186	132154	0.000127892	0.0641257	0.016129	0.0573765	54492	6.19985	1	1	1	0.0161291	0	0	6p25.3-q27	FANCE
chr7	16230	49718379	49702150	*	191	39714	0.288128	-0.602449	0.09375	0.0682574	16497	1.86313	1	2	0.452662	0.00278021	0.294349	0.0922798	7p22.3-p12.2	PMS2
chr10	60000	135523936	135463937	*	115	106156	-0.000172108	0.0326106	0.0172414	0.0567981	41111	4.98018	1	1	1	0.0172415	0	0	10p15.3-q26.3	FGFR2, SUFU, PTEN, RET, BMPR1A
chr11	131952	134946370	134814419	*	117	102936	-0.000172108	-0.0115029	0.016129	0.0569306	41545	4.82912	1	1	1	0.0161291	0	0	11p15.5-q25	EXT2, FANCF, MEN1, ATM, CCND1, SDHD, WT1
chr12	60000	133841793	133781794	*	118	103392	-0.000172108	-0.00985148	0.016129	0.0571431	42334	4.85051	1	1	1	0.0161291	0	0	12p13.33-q24.33	CDK4, KRAS, MDM2
chr13	21538330	115109861	93571532	*	123	74146	0.000327892	0.0425975	0.016129	0.0575053	30979	3.47847	1	1	1	0.0161294	0	0	13q12.11-q34	ERCC5, FLT3, RB1, BRCA2
chr14	20185190	107288640	87103451	*	130	68713	0.000927892	0.00827381	0.016129	0.0563463	28823	3.22359	1	1	1	0.0161316	0	0	14q11.2-q32.33
chr7	49726312	58026110	8299799	*	193	6180	0.284628	-0.75998	0.0952381	0.0687359	2181	0.289927	1	2	0.452662	0.00472387	0.294349	0.0922798	7p12.2-p11.1	EGFR
chr7	61058887	159127921	98069035	*	195	77616	0.000427892	-1.56521	0.224138	0.0830676	28846	3.64126	0	2	0.452662	0.0021972	0	0.226331	7q11.1-q36.3	MET, BRAF
chr8	151356	146301506	146150151	*	197	112673	-0.000272108	-0.0115205	0.016129	0.0571677	46668	5.28592	1	1	1	0.0161293	0	0	8p23.3-q24.3	EXT1, MYC, NBN, WRN, RECQL4
chr9	40777	141138038	141097262	*	199	95158	0.000127892	-0.00697968	0.016129	0.0570383	35355	4.46422	1	1	1	0.0161291	0	0	9p24.3-q34.3	CDKN2A, FANCC, FANCG, ABL1, JAK2, NOTCH1, PTCH1, TSC1, XPA
chr15	20000000	102475158	82475159	*	131	65292	0.000127892	-1.563	0.224138	0.0831622	24750	3.0631	0	2	0.452662	0.00219355	0	0.226331	15q11.1-q26.3	BLM
chr16	1999970	11708438	9708469	*	137	8349	0.00252789	-0.00454348	0.0178799	0.0563477	3152	0.391683	1	1	1	0.0178971	0	0	16p13.3-p13.13	TSC2
chr16	11718305	90191009	78472705	*	139	55959	0.000127892	0.00348129	0.016129	0.0569062	20074	2.62525	1	1	1	0.0161291	0	0	16p13.13-q24.3	CYLD, FANCA, CDH1
chr17	1	22262805	22262805	*	143	18128	-0.361772	-1.02765	0.15	0.088113	4949	0.850453	0	1	0.452662	0.00424547	-0.370212	0.146271	17p13.3-p11.1	FLCN, MAP2K4, TP53
chr17	25263006	81155544	55892539	*	144	46862	0.288228	-0.629806	0.0945946	0.068441	17935	2.19847	1	2	0.452662	0.0032786	0.294349	0.0922798	17q11.1-q25.3	ERBB2, NF1, BRCA1
chr18	42281	18510898	18468618	*	147	12049	0.526728	-1.35759	0.154545	0.0722226	4672	0.565264	1	3	0.452662	0.00551409	0.538699	0.155804	18p11.32-q11.1
chr18	18511898	78017019	59505122	*	148	47963	0.289028	-1.76997	0.275	0.0712447	20536	2.25013	0	3	0.452662	0.00273113	0.294349	0.276839	18q11.1-q23	SMAD2, SMAD4, BCL2
chr19	257005	59118401	58861397	*	151	44796	-0.360872	-1.02554	0.15	0.0868023	11976	2.10155	0	1	0.452662	0.0043535	-0.370212	0.146271	19p13.3-q13.43	ERCC2, STK11
chr2	10000	11135105	11125106	*	152	9199	-0.844772	0.0147379	0.0185185	0.0614985	859	0.43156	0	0	0.452662	0.0189957	-0.869497	0	2p25.3-p25.1
chr2	11142105	16774348	5632244	*	154	4450	-0.841672	-0.0937924	0.0185185	0.0647973	463	0.208766	0	0	0.452662	0.0191222	-0.869497	0	2p25.1-p24.2	MYCN

## Sheet: sam10
seqnames	start	end	width	strand	seg.id	num.mark	lrr	kurtosis	hds	hds.sd	het.cnt	seg.size	x	y	p	dist	lrr.pred	hds.pred	cyto	genes
chr1	42461473	49470467	7008995	*	12	5187	-1.98718		0		0	0.243518	0	0	0.615322	0.059232	-1.37828	0	1p34.2-p33	MUTYH
chr1	61111654	64388006	3276353	*	22	2708	-1.99178		0		0	0.127134	0	0	0.615322	0.0595911	-1.37828	0	1p32.1-p31.3
chr1	73679372	77464107	3784736	*	45	2798	-1.98758		0		0	0.13136	0	0	0.615322	0.0592633	-1.37828	0	1p31.1-p31.1
chr1	77471107	82595937	5124831	*	47	4066	-1.99408		0		0	0.19089	0	0	0.615322	0.0597703	-1.37828	0	1p31.1-p31.1
chr1	90528501	94255153	3726653	*	65	2805	-1.98418		0		0	0.131688	0	0	0.615322	0.0589972	-1.37828	0	1p22.2-p22.1
chr1	97788402	102173811	4385410	*	73	3379	-1.98598		0		0	0.158636	0	0	0.615322	0.0591382	-1.37828	0	1p21.3-p21.2
chr1	115696439	120530206	4833768	*	98	3640	-1.99048		0		0	0.17089	0	0	0.615322	0.0594898	-1.37828	0	1p13.2-p12
chr1	149058067	172024806	22966740	*	114	17857	-1.35988	-0.337762	0.0714286	0.065813	89	0.838346	0	0	0.615322	0.0714627	-1.37828	0	1q21.2-q24.3	SDHC
chr1	174818545	177602614	2784070	*	125	2194	-1.35378	-1.08477	0.1	0.0841871	21	0.103003	0	0	0.615322	0.100043	-1.37828	0	1q25.1-q25.2
chr1	180841621	184813270	3971650	*	131	3183	-1.35468	-0.861897	0.0714286	0.0588987	28	0.149435	0	0	0.615322	0.0714849	-1.37828	0	1q25.3-q25.3
chr1	187317706	192469706	5152001	*	139	3824	-1.35268	-1.20901	0.1	0.0567601	29	0.179528	0	0	0.615322	0.100047	-1.37828	0	1q31.1-q31.2
chr1	197682811	202057434	4374624	*	149	3586	-1.34718	-0.607592	0.1	0.0669858	21	0.168355	0	0	0.615322	0.10007	-1.37828	0	1q31.3-q32.1
chr1	202069311	206573466	4504156	*	151	3547	-1.36478	-0.764898	0.108696	0.0844413	19	0.166524	0	0	0.615322	0.108708	-1.37828	0	1q32.1-q32.1
chr1	207909785	223567573	15657789	*	155	12616	-1.35608	-0.922079	0.1	0.0604668	85	0.592293	0	0	0.615322	0.100036	-1.37828	0	1q32.2-q41
chr1	223797846	237237322	13439477	*	159	10708	-1.35608	0.078586	0	0.0740458	68	0.502716	0	0	0.615322	0.00266712	-1.37828	0	1q41-q43
chr1	239791989	243192135	3400147	*	163	2762	-1.36238	0.382231	0.0369048	0.0728063	12	0.12967	0	0	0.615322	0.0369539	-1.37828	0	1q43-q43	FH
chr2	63069673	71638184	8568512	*	250	6853	-1.35778	0.451634	0	0.0617193	38	0.321733	0	0	0.615322	0.00246138	-1.37828	0	2p15-p13.2
chr2	71644184	79508639	7864456	*	252	5774	-1.35678	-0.927711	0.0714286	0.0577128	49	0.271076	0	0	0.615322	0.0714752	-1.37828	0	2p13.2-p12
chr2	79514639	83312851	3798213	*	254	3005	-1.35978	0.260486	0.05	0.0620865	21	0.141078	0	0	0.615322	0.0500492	-1.37828	0	2p12-p11.2
chr2	84001423	87166095	3164673	*	258	2463	-1.36348	-0.261516	0.1	0.0681266	17	0.115632	0	0	0.615322	0.100016	-1.37828	0	2p11.2-p11.2
chr2	95326171	112017523	16691353	*	276	12894	-0.524181	-1.45984	0.227273	0.0920314	2783	0.605344	0	1	0.615322	0.00525897	-0.530449	0.22219	2q11.1-q13
chr2	114463218	243189243	128726026	*	282	102614	-0.523981	-1.47915	0.22	0.091227	25049	4.8175	0	1	0.615322	0.00259415	-0.530449	0.22219	2q14.1-q37.3
chr20	60000	62965515	62905516	*	283	48935	-0.523881	-1.47161	0.22	0.0917691	11567	2.29739	0	1	0.615322	0.00260578	-0.530449	0.22219	20p13-q13.33
chr21	10365976	48119870	37753895	*	290	27788	0.382919	-0.979708	0.117021	0.071406	11224	1.30458	1	2	0.615322	0.00175896	0.386989	0.117638	21p11.2-q22.3	RUNX1
chr22	16855597	29058026	12202430	*	292	10096	0.687619	0.0954964	0.0142857	0.0471749	3210	0.473984	2	2	0.615322	0.0144394	0.691822	0	22q11.1-q12.1
chr22	29067339	51220240	22152902	*	294	18253	0.688119	-0.0347799	0.0172414	0.0454972	7474	0.856937	2	2	0.615322	0.0173405	0.691822	0	22q12.1-q13.33	NF2
chr3	60000	90495685	90435686	*	296	72795	-0.000481147	0.0158079	0.016129	0.0574877	29754	3.41756	1	1	1	0.0161297	0	0	3p26.3-p11.1	CTNNB1, FANCD2, MLH1, VHL, XPC
chr3	90496685	110658522	20161838	*	297	12820	0.184419	-0.225227	0.075	0.0633334	5765	0.60187	1	1	1	0.0966631	0	0	3p11.1-q13.13
chr3	110870738	197910106	87039369	*	299	68000	0.187019	-0.242275	0.0757576	0.0629373	29572	3.19245	1	1	1	0.0978295	0	0	3q13.13-q29
chr4	10000	191044229	191034230	*	301	145826	-0.000381147	0.01931	0.016129	0.0572129	60983	6.8462	1	1	1	0.0161295	0	0	4p16.3-q35.2	FGFR3, KIT, PDGFRA, FBXW7
chr5	10000	180739093	180729094	*	302	139587	-0.000581147	-0.0163846	0.0172414	0.0568974	57379	6.55329	1	1	1	0.0172423	0	0	5p15.33-q35.3	APC
chr6	145898	170918253	170772356	*	305	132145	0.000218853	0.0392961	0.016129	0.0571135	54525	6.20391	1	1	1	0.0161292	0	0	6p25.3-q27	FANCE
chr7	16230	49719379	49703150	*	308	39715	0.382919	-0.985319	0.119048	0.0713695	16542	1.86453	1	2	0.615322	0.00216819	0.386989	0.117638	7p22.3-p12.2	PMS2
chr10	60000	135523936	135463937	*	175	106156	0.000318853	0.0145199	0.0172414	0.057257	41145	4.98378	1	1	1	0.0172417	0	0	10p15.3-q26.3	FGFR2, SUFU, PTEN, RET, BMPR1A
chr11	134952	134946370	134811419	*	177	102933	-8.11467e-05	-0.0148019	0.016129	0.0570018	41564	4.83247	1	1	1	0.0161291	0	0	11p15.5-q25	EXT2, FANCF, MEN1, ATM, CCND1, SDHD, WT1
chr12	60000	133841793	133781794	*	178	103392	-0.000381147	0.0221468	0.016129	0.0572324	42302	4.85402	1	1	1	0.0161295	0	0	12p13.33-q24.33	CDK4, KRAS, MDM2
chr13	20099368	115109861	95010494	*	181	75242	-0.000181147	0.0211065	0.016129	0.0569799	31324	3.53244	1	1	1	0.0161291	0	0	13q12.11-q34	ERCC5, FLT3, RB1, BRCA2
chr14	20211098	107288640	87077543	*	186	68698	0.000218853	0.0388855	0.0172414	0.057082	28832	3.22522	1	1	1	0.0172415	0	0	14q11.2-q32.33
chr15	20000000	102390857	82390858	*	187	65246	0.000518853	-1.79873	0.307692	0.0740445	24716	3.06315	0	2	0.615322	0.000163895	0	0.307661	15q11.1-q26.3	BLM
chr16	1999970	90191009	88191040	*	193	64314	0.000718853	0.0364255	0.0151515	0.0575943	23205	3.0194	1	1	1	0.0151532	0	0	16p13.3-q24.3	CYLD, FANCA, TSC2, CDH1
chr17	1	22262805	22262805	*	195	18128	-0.525881	-1.47003	0.22	0.0921357	3669	0.851069	0	1	0.615322	0.00239962	-0.530449	0.22219	17p13.3-p11.1	FLCN, MAP2K4, TP53
chr17	26253874	81155544	54901671	*	198	46034	0.383219	-0.970471	0.119048	0.0723101	17776	2.16119	1	2	0.615322	0.00207755	0.386989	0.117638	17q11.2-q25.3	ERBB2, NF1, BRCA1
chr18	541169	7965600	7424432	*	203	5689	0.684819	-1.59658	0.192308	0.0682914	2527	0.267086	1	3	0.615322	0.00395406	0.691822	0.190464	18p11.32-p11.23
chr18	8062785	13973653	5910869	*	207	4767	0.687819	-1.58569	0.186887	0.0684903	1914	0.2238	1	3	0.615322	0.00409884	0.691822	0.190464	18p11.23-p11.21
chr18	18511898	39354082	20842185	*	210	16507	0.557219	-1.7612	0.255556	0.0675684	7375	0.774966	1	3	0.615322	0.0915307	0.691822	0.190464	18q11.1-q12.3
chr18	39361082	60572392	21211311	*	212	17325	0.557319	-1.76675	0.255556	0.0666565	7367	0.81337	1	3	0.615322	0.0914986	0.691822	0.190464	18q12.3-q21.33	SMAD2, SMAD4
chr18	60579392	68411808	7832417	*	214	6374	0.557919	-1.75948	0.256757	0.0680853	2688	0.299245	1	3	0.615322	0.0921666	0.691822	0.190464	18q21.33-q22.2	BCL2
chr7	49726312	56937198	7210887	*	310	5305	0.381619	-0.993194	0.119048	0.0722389	2169	0.249058	1	2	0.615322	0.00258987	0.386989	0.117638	7p12.2-p11.2	EGFR
chr7	63146593	159127921	95981329	*	315	76432	1.88533e-05	-1.79811	0.307692	0.0745092	28717	3.58831	0	2	0.615322	3.19036e-05	0	0.307661	7q11.21-q36.3	MET, BRAF
chr8	151356	146301506	146150151	*	319	112673	0.000118853	0.0201367	0.016129	0.0573589	46679	5.28974	1	1	1	0.0161291	0	0	8p23.3-q24.3	EXT1, MYC, NBN, WRN, RECQL4
chr9	40777	138916379	138875603	*	321	93375	0.000318853	0.0153251	0.016129	0.0573746	34746	4.38375	1	1	1	0.0161293	0	0	9p24.3-q34.3	CDKN2A, FANCC, FANCG, ABL1, JAK2, PTCH1, TSC1, XPA
chr18	68421414	78017019	9595606	*	216	7737	0.556919	-1.76391	0.256098	0.0673867	3169	0.363235	1	3	0.615322	0.0920128	0.691822	0.190464	18q22.2-q23
chr19	242371	7294658	7052288	*	219	6307	-0.521881	-1.49547	0.229021	0.0920955	1202	0.296099	0	1	0.615322	0.00707606	-0.530449	0.22219	19p13.3-p13.2	STK11
chr19	7396004	59118401	51722398	*	221	38455	-0.523481	-1.47508	0.227273	0.0921319	7573	1.80538	0	1	0.615322	0.00529966	-0.530449	0.22219	19p13.2-q13.43	ERCC2
chr2	10000	4205127	4195128	*	222	3398	-1.35328	0.156512	0	0.0754016	23	0.159528	0	0	0.615322	0.00300651	-1.37828	0	2p25.3-p25.3
chr2	4211127	11135105	6923979	*	224	5796	-1.35738	-0.213239	0.05	0.0519365	29	0.272109	0	0	0.615322	0.0500629	-1.37828	0	2p25.3-p25.1
chr2	13444930	16774348	3329419	*	228	2568	-1.35248	-0.225676	0.128571	0.0949884	10	0.120562	0	0	0.615322	0.128609	-1.37828	0	2p24.3-p24.2	MYCN
chr2	16780348	23446718	6666371	*	230	5233	-1.35718	0.198297	0.0238095	0.0684151	29	0.245678	0	0	0.615322	0.023944	-1.37828	0	2p24.2-p24.1
chr2	23452718	45284908	21832191	*	232	17543	-1.35618	1.64578	0.01	0.0747521	122	0.823604	0	0	0.615322	0.0103465	-1.37828	0	2p24.1-p21	ALK
chr2	45309051	48966484	3657434	*	236	2980	-1.36588	-1.21229	0.0714286	0.0623605	11	0.139904	0	0	0.615322	0.071444	-1.37828	0	2p21-p16.3	MSH6, MSH2
chr2	48973484	53814227	4840744	*	238	3850	-1.35938	-0.883258	0.0714286	0.0637191	21	0.180749	0	0	0.615322	0.0714646	-1.37828	0	2p16.3-p16.2
chr2	53820227	58604489	4784263	*	240	3737	-1.35278	0.0505445	0.075	0.0580539	20	0.175444	0	0	0.615322	0.0750627	-1.37828	0	2p16.2-p16.1

## Sheet: sam11
seqnames	start	end	width	strand	seg.id	num.mark	lrr	kurtosis	hds	hds.sd	het.cnt	seg.size	x	y	p	dist	lrr.pred	hds.pred	cyto	genes
chr1	813172	25157189	24344018	*	18	20333	-3.06878		0		0	0.953822	0	0	0.893359	0.00560786	-3.22916	0	1p36.33-p36.11	SDHB
chr1	25164803	42451967	17287165	*	20	13663	-3.06728		0		0	0.640932	0	0	0.893359	0.00566331	-3.22916	0	1p36.11-p34.2	MYCL1
chr1	42821460	45751183	2929724	*	24	2140	-3.06118		0		0	0.100387	0	0	0.893359	0.00588938	-3.22916	0	1p34.2-p34.1
chr1	45757183	49471467	3714285	*	26	2798	-3.05918		0		0	0.131254	0	0	0.893359	0.00596371	-3.22916	0	1p34.1-p33	MUTYH
chr1	49759215	58591218	8832004	*	30	6697	-3.06238		0		0	0.314157	0	0	0.893359	0.00584483	-3.22916	0	1p33-p32.2
chr1	90528501	94255153	3726653	*	92	2805	-3.06108		0		0	0.131583	0	0	0.893359	0.00589309	-3.22916	0	1p22.2-p22.1
chr1	98554518	103392815	4838298	*	108	3591	-3.06068		0		0	0.168454	0	0	0.893359	0.00590795	-3.22916	0	1p21.3-p21.1
chr1	115696439	119563391	3866953	*	133	2867	-3.07358		0		0	0.134491	0	0	0.893359	0.00543082	-3.22916	0	1p13.2-p12
chr1	149058067	158856146	9798080	*	161	7684	-3.06988		0		0	0.360457	0	0	0.893359	0.00556724	-3.22916	0	1q21.2-q23.1
chr1	160758792	163718313	2959522	*	169	2364	-3.07038		0		0	0.110895	0	0	0.893359	0.00554878	-3.22916	0	1q23.3-q23.3	SDHC
chr1	163724313	172024806	8300494	*	171	6381	-3.06368		0		0	0.299333	0	0	0.893359	0.00579661	-3.22916	0	1q23.3-q24.3
chr1	189443426	192448812	3005387	*	213	2221	-3.06428		0		0	0.104187	0	0	0.893359	0.00577437	-3.22916	0	1q31.1-q31.2
chr1	200161138	207903785	7742648	*	228	6279	-3.07048		0		0	0.294548	0	0	0.893359	0.00554509	-3.22916	0	1q32.1-q32.2
chr1	213290617	219768182	6477566	*	238	5268	-3.06778		0		0	0.247122	0	0	0.893359	0.00564482	-3.22916	0	1q32.3-q41
chr1	225318992	228163294	2844303	*	259	2153	-3.07598		0		0	0.100997	0	0	0.893359	0.00534253	-3.22916	0	1q42.12-q42.13
chr1	228173324	235543913	7370590	*	261	5952	-3.07588		0		0	0.279209	0	0	0.893359	0.0053462	-3.22916	0	1q42.13-q42.3
chr1	239806155	243171103	3364949	*	269	2733	-3.07298		0		0	0.128205	0	0	0.893359	0.00545292	-3.22916	0	1q43-q43	FH
chr2	84001423	87058535	3057113	*	452	2366	-3.09208		0		0	0.110989	0	0	0.893359	0.00475397	-3.22916	0	2p11.2-p11.2
chr2	95326171	106745735	11419565	*	475	8936	-0.835576	-1.81461	0.404762	0.0675236	543	0.419188	0	1	0.893359	0.00334342	-0.853812	0.403635	2q11.1-q12.2
chr2	106752735	112012523	5259789	*	477	3947	-0.840576	-1.84502	0.402381	0.0673451	220	0.185154	0	1	0.893359	0.00260294	-0.853812	0.403635	2q12.2-q13
chr2	114425396	118623190	4197795	*	483	3086	-0.835776	-1.84789	0.404762	0.0648464	224	0.144764	0	1	0.893359	0.00331074	-0.853812	0.403635	2q14.1-q14.1
chr2	118667929	158422655	39754727	*	485	30992	-0.837376	-1.78276	0.404762	0.0656676	2036	1.45384	0	1	0.893359	0.00305105	-0.853812	0.403635	2q14.1-q24.1
chr2	158428655	170103905	11675251	*	487	9435	-0.840876	-1.70405	0.404762	0.065047	645	0.442596	0	1	0.893359	0.00249751	-0.853812	0.403635	2q24.1-q31.1
chr2	170110905	173180174	3069270	*	489	2365	-0.838176	-1.75258	0.4	0.0704112	148	0.110942	0	1	0.893359	0.00452618	-0.853812	0.403635	2q31.1-q31.1
chr2	178843449	181694360	2850912	*	497	2276	-0.835776	-1.82717	0.4	0.0591475	164	0.106767	0	1	0.893359	0.00478601	-0.853812	0.403635	2q31.2-q31.3
chr2	181706528	197769647	16063120	*	499	12371	-0.832576	-1.79467	0.404762	0.0661886	913	0.580324	0	1	0.893359	0.00383859	-0.853812	0.403635	2q31.3-q33.1
chr2	197776647	243152476	45375830	*	501	37284	-0.836176	-1.8302	0.404762	0.064917	2508	1.74899	0	1	0.893359	0.00324551	-0.853812	0.403635	2q33.1-q37.3
chr20	60000	62965515	62905516	*	504	48935	0.197024	-1.45422	0.194444	0.08166	20176	2.29554	0	3	0.3	0.00203715	0.201634	0.195652	20p13-q13.33
chr21	10368944	48119870	37750927	*	509	27787	0.525924	-1.32246	0.15625	0.0735597	11232	1.30349	1	2	0.893359	0.00357845	0.532745	0.154381	21p11.2-q22.3	RUNX1
chr22	16847850	29059026	12211177	*	515	10098	0.914124	-0.092366	0.015625	0.0430069	3210	0.473698	2	2	0.893359	0.0161277	0.920948	0	22q11.1-q12.1
chr22	29065026	49380868	20315843	*	517	16806	0.911924	0.0905088	0.0166667	0.0436634	6931	0.78837	2	2	0.893359	0.0174828	0.920948	0	22q12.1-q13.32	NF2
chr3	60000	197924162	197864163	*	521	153781	-0.00027553	0.018286	0.0172414	0.0583898	62663	7.21387	1	1	1	0.0172416	0	0	3p26.3-q29	CTNNB1, FANCD2, MLH1, VHL, XPC
chr4	10000	191044229	191034230	*	523	145826	-0.00037553	0.00516346	0.0172414	0.0585925	59454	6.8407	1	1	1	0.0172418	0	0	4p16.3-q35.2	FGFR3, KIT, PDGFRA, FBXW7
chr5	10000	180722767	180712768	*	524	139577	-0.00067553	0.0130722	0.0172414	0.058457	56050	6.54756	1	1	1	0.0172427	0	0	5p15.33-q35.3	APC
chr6	134997	170918253	170783257	*	533	132155	2.44699e-05	-0.00795827	0.0172414	0.0582693	53120	6.1994	1	1	1	0.0172414	0	0	6p25.3-q27	FANCE
chr7	12230	25642993	25630764	*	537	20441	0.525024	-1.32622	0.153061	0.0738121	8472	0.958888	1	2	0.893359	0.00369668	0.532745	0.154381	7p22.3-p15.2	PMS2
chr7	25649993	49719379	24069387	*	539	19272	0.524324	-1.32671	0.153061	0.0727819	8081	0.90405	1	2	0.893359	0.00398983	0.532745	0.154381	7p15.2-p12.2
chr7	49726312	56949673	7223362	*	541	5316	0.523624	-1.30862	0.157143	0.0745091	2170	0.249374	1	2	0.893359	0.00492468	0.532745	0.154381	7p12.2-p11.2	EGFR
chr7	63201203	101289526	38088324	*	546	30550	-7.55301e-05	-1.95928	0.45	0.0455088	10269	1.4331	0	2	0.893359	0.00332073	0	0.446679	7q11.21-q22.1
chr10	60000	135523936	135463937	*	283	106156	0.00052447	0.00891647	0.0172414	0.0581379	40034	4.97978	1	1	1	0.0172421	0	0	10p15.3-q26.3	FGFR2, SUFU, PTEN, RET, BMPR1A
chr11	173112	134946370	134773259	*	285	102899	-7.55301e-05	-0.0180044	0.0172414	0.057911	40546	4.827	1	1	1	0.0172414	0	0	11p15.5-q25	EXT2, FANCF, MEN1, ATM, CCND1, SDHD, WT1
chr12	60000	99999986	99939987	*	286	75229	-7.55301e-05	0.0418553	0.0172414	0.0583812	30272	3.529	1	1	1	0.0172414	0	0	12p13.33-q23.1	CDK4, KRAS, MDM2
chr12	100003292	119998999	19995708	*	287	16530	0.196224	-0.223396	0.0769231	0.0650671	7022	0.775423	1	2	0.3	0.0118629	0.201634	0.0652174	12q23.1-q24.23
chr12	119999999	133841793	13841795	*	288	11633	-0.00277553	0.0106131	0.016129	0.0579991	4318	0.545704	1	1	1	0.0161519	0	0	12q24.23-q24.33
chr13	20100368	115109861	95009494	*	291	75241	0.00042447	0.0590789	0.0172414	0.058483	30564	3.52956	1	1	1	0.0172419	0	0	13q12.11-q34	ERCC5, FLT3, RB1, BRCA2
chr14	20191636	107288640	87097005	*	305	68709	-0.500076	-1.40869	0.214286	0.0926793	14921	3.22314	0	1	0.6	0.00316169	-0.514573	0.214286	14q11.2-q32.33
chr15	20000000	102444463	82444464	*	306	65269	0.00032447	-1.96113	0.45	0.044697	24142	3.06177	0	2	0.893359	0.00332217	0	0.446679	15q11.1-q26.3	BLM
chr16	1999970	90197511	88197542	*	312	64320	0.00072447	-0.0340206	0.0172414	0.0580024	22608	3.01725	1	1	1	0.0172428	0	0	16p13.3-q24.3	CYLD, FANCA, TSC2, CDH1
chr17	1	9518935	9518935	*	316	7914	-0.836176	-1.87666	0.404762	0.0685725	491	0.371246	0	1	0.893359	0.00324551	-0.853812	0.403635	17p13.3-p13.1	TP53
chr17	9524935	22262805	12737871	*	318	10209	-0.838176	-1.81088	0.404762	0.0678886	563	0.478905	0	1	0.893359	0.00292255	-0.853812	0.403635	17p13.1-p11.1	FLCN, MAP2K4
chr17	26253874	31213475	4959602	*	321	4205	0.524624	-1.37022	0.158537	0.0741227	1514	0.197257	1	2	0.893359	0.00551882	0.532745	0.154381	17q11.2-q11.2	NF1
chr17	31220475	68539334	37318860	*	323	30849	0.525624	-1.31032	0.155172	0.0743434	12031	1.44713	1	2	0.893359	0.00328227	0.532745	0.154381	17q11.2-q24.3	ERBB2, BRCA1
chr17	68546334	81155544	12609211	*	325	10968	0.526124	-1.30794	0.155172	0.0742483	4239	0.514509	1	2	0.893359	0.00306617	0.532745	0.154381	17q24.3-q25.3
chr18	10000	13973653	13963654	*	327	10970	0.523324	-1.3147	0.152174	0.0732354	4615	0.514603	1	2	0.893359	0.00475425	0.532745	0.154381	18p11.32-p11.21
chr18	15410545	30436406	15025862	*	330	9507	0.794124	-1.67205	0.214286	0.0678895	4218	0.445974	1	6	0.3	0.00714436	0.807355	0.214286	18p11.1-q12.1
chr18	30443169	37144337	6701169	*	332	5183	0.791924	-1.68214	0.211538	0.0661501	2397	0.243135	1	6	0.3	0.00876754	0.807355	0.214286	18q12.1-q12.2
chr18	39362082	60572392	21210311	*	338	17324	0.793724	-1.67042	0.211538	0.0663617	7367	0.812669	1	6	0.3	0.0078554	0.807355	0.214286	18q12.3-q21.33	SMAD2, SMAD4
chr18	60579392	68411808	7832417	*	340	6374	0.795224	-1.68373	0.214286	0.0662462	2689	0.299005	1	6	0.3	0.00655286	0.807355	0.214286	18q21.33-q22.2	BCL2
chr18	70638770	78017019	7378250	*	344	6047	0.794124	-1.68464	0.214286	0.0658924	2383	0.283665	1	6	0.3	0.00714436	0.807355	0.214286	18q22.3-q23
chr19	244371	7302841	7058471	*	347	6312	-0.834376	-1.80787	0.404762	0.0639169	311	0.296096	0	1	0.893359	0.00354045	-0.853812	0.403635	19p13.3-p13.2	STK11
chr19	7396004	59118401	51722398	*	349	38455	-0.836276	-1.80939	0.404762	0.0658386	2122	1.80393	0	1	0.893359	0.00322923	-0.853812	0.403635	19p13.2-q13.43	ERCC2
chr2	805254	4205127	3399874	*	354	2773	-3.06438		0		0	0.130082	0	0	0.893359	0.00577066	-3.22916	0	2p25.3-p25.3
chr2	5341954	8265821	2923868	*	362	2496	-3.06118		0		0	0.117087	0	0	0.893359	0.00588938	-3.22916	0	2p25.2-p25.1
chr7	101330267	106182910	4852644	*	548	4013	0.00092447	-1.9536	0.45	0.0469902	1314	0.18825	0	2	0.893359	0.003333	0	0.446679	7q22.1-q22.3
chr7	106193856	159127921	52934066	*	550	41785	0.00092447	-1.96059	0.447368	0.0445676	16437	1.96014	0	2	0.893359	0.000746321	0	0.446679	7q22.3-q36.3	MET, BRAF
chr8	151356	146301506	146150151	*	552	112673	-7.55301e-05	0.0339737	0.0172414	0.0586261	45489	5.28549	1	1	1	0.0172414	0	0	8p23.3-q24.3	EXT1, MYC, NBN, WRN, RECQL4
chr9	40777	138916379	138875603	*	554	93375	0.00032447	0.0399593	0.0172414	0.0589203	33898	4.38022	1	1	1	0.0172417	0	0	9p24.3-q34.3	CDKN2A, FANCC, FANCG, ABL1, JAK2, PTCH1, TSC1, XPA
chr2	8271821	11135105	2863285	*	364	2511	-3.08538		0		0	0.117791	0	0	0.893359	0.0049981	-3.22916	0	2p25.1-p25.1
chr2	11142105	13873047	2730943	*	366	2173	-3.05808		0		0	0.101936	0	0	0.893359	0.00600463	-3.22916	0	2p25.1-p24.3
chr2	19511647	22471143	2959497	*	376	2338	-3.06478		0		0	0.109676	0	0	0.893359	0.00575584	-3.22916	0	2p24.1-p24.1
chr2	23452718	29732540	6279823	*	382	5120	-3.07278		0		0	0.240179	0	0	0.893359	0.00546029	-3.22916	0	2p24.1-p23.2	ALK
chr2	31132579	36287686	5155108	*	388	3837	-3.06638		0		0	0.179994	0	0	0.893359	0.0056966	-3.22916	0	2p23.1-p22.3
chr2	37455862	40235248	2779387	*	392	2286	-3.07058		0		0	0.107236	0	0	0.893359	0.0055414	-3.22916	0	2p22.2-p22.1
chr2	40464930	43216473	2751544	*	396	2228	-3.05628		0		0	0.104516	0	0	0.893359	0.00607167	-3.22916	0	2p22.1-p21
chr2	45309051	48965484	3656434	*	402	2979	-3.07558		0		0	0.139745	0	0	0.893359	0.00535723	-3.22916	0	2p21-p16.3	MSH6, MSH2
chr2	63326346	66365189	3038844	*	430	2364	-3.06488		0		0	0.110895	0	0	0.893359	0.00575214	-3.22916	0	2p15-p14
chr2	68845446	71637184	2791739	*	438	2184	-3.07208		0		0	0.102452	0	0	0.893359	0.00548608	-3.22916	0	2p13.3-p13.2
chr2	72296452	76869607	4573156	*	442	3327	-3.07248		0		0	0.15607	0	0	0.893359	0.00547134	-3.22916	0	2p13.2-p12
chr2	79514639	83316042	3801404	*	448	3008	-3.07748		0		0	0.141105	0	0	0.893359	0.00528741	-3.22916	0	2p12-p11.2

[truncated: 31 more sheets: sam12, sam13, sam14, sam15, TCGA-06-0137-01A-01D-1490-08, TCGA-06-0145-01A-01D-1490-08, TCGA-06-0145-01A-01W-0224-08, TCGA-06-0171-01A-02D-1491-08, TCGA-06-0174-01A-01D-1491-08, TCGA-06-0185-01A-01D-1491-08, TCGA-06-0188-01A-01D-1491-08, TCGA-06-0188-01A-01W-0254-08, TCGA-06-0214-01A-02D-1491-08, TCGA-06-0219-01A-01D-1491-08, TCGA-06-2557-01A-01D-1494-08, TCGA-13-1500-01A-01D-0472-01, TCGA-29-1768-01A-01W-0633-09, TCGA-56-1622-01A-01D-1521-08, TCGA-56-1622-01A-01W-0782-08, TCGA-A2-A0EU-01A-22W-A071-09 …]
